# Supplementary material for: Genetic Determinants of Phosphate Response in Drosophila
Source: PLoS One. 2013 Mar 8;8(3):e56753. doi: 10.1371/journal.pone.0056753 (PMC3592877; doi:10.1371/journal.pone.0056753)
Supplement: Table S1 — Annotations of 146 validated genes. (XLSX) [file pone.0056753.s010.xlsx]

## Sheet: readme
Bergwitz et al. 2013
Validation screen results and annotations of 146 genes
Note: Student's T-test (two-sided, unequal variance) was used to determine significant difference from controls (p<0.05). To correct for multiple comparisons and to decrease type 1 error, Bonferroni's correction can be applied to the significant outliers (n), by multiplying the p-value cutoff 0.05 by 1/n (Dunn 1961).
Annotations	FBGN	flybase ID
	Gene	flybase gene name
	prior screens included same FBgn	number of screens the same FBgn scored as hit (total n=44)
	prior screens included same DRSC	number of screens the same DRSC amplicon scored as hit (total n=44), since not all screens were done with version 2 of the DRSC RNAi-library, number of DRSC will generally be smaller than FBgn
	screen name(s)	prior DRSC screen name in which FBgn scored as hit (total n=44)
	function summary (based on annotations)	brief gene function summary (manually curated)
	possbile function in P-sensing	hypthetical function of gene in P-sensing
	best human ortholog(s)	best human ortholog name using DIOPT-DIST tool (http://www.flyrnai.org/cgi-bin/DRSC_DG_query.pl)
	Human Ortholog Description	human ortholog description using DIOPT-DIST tool (http://www.flyrnai.org/cgi-bin/DRSC_DG_query.pl)
	ortholog DIOPT score	DIOPT score (1-9, higher indicates higher confidence)(see details at http://www.flyrnai.org/DRSC-OPT.html#DIOPT-DIST)
	OMIM Association(s)	OMIM associations obtained using DIOPT-DIST (http://www.flyrnai.org/cgi-bin/DRSC_DG_query.pl(http://www.flyrnai.org/cgi-bin/DRSC_DG_query.pl)
	GWAS Association(s)	GWAS associations obtained using DIOPT-DIST (http://www.flyrnai.org/cgi-bin/DRSC_DG_query.pl(http://www.flyrnai.org/cgi-bin/DRSC_DG_query.pl)
	GOTERM_BP_FAT	Annotation obtained at DAVID http://david.abcc.ncifcrf.gov/home.jsp)
	GOTERM_CC_FAT	Annotation obtained at DAVID http://david.abcc.ncifcrf.gov/home.jsp)
	GOTERM_MF_FAT	Annotation obtained at DAVID http://david.abcc.ncifcrf.gov/home.jsp)
	INTERPRO	Annotation obtained at DAVID http://david.abcc.ncifcrf.gov/home.jsp)
	PFAM	Annotation obtained at DAVID http://david.abcc.ncifcrf.gov/home.jsp)
	KEGG_PATHWAY	Annotation obtained at DAVID http://david.abcc.ncifcrf.gov/home.jsp)
	PANTHER_PATHWAY	Annotation obtained at DAVID http://david.abcc.ncifcrf.gov/home.jsp)
	PUBMED_ID	Annotation obtained at DAVID http://david.abcc.ncifcrf.gov/home.jsp)
	S2R+expression	Annotation obtained at http://www.flyrnai.org/cgi-bin/RNAi_expression_levels.pl
Regulation in MC3T3 cells by phosphate (Conrads et al. 2005)	mouse ortholog	Mouse orthologs were obtained using DIOPT, and matched with data from supplemental table 5 in Conrads et al. 2005
	RNA 18 hrs. (log2)	RNA expression 18 hrs. after stimulation of mouse osteoblastic MC3T3 cells with 10 mM sodium phosphate, shown is the log2 transformation of mRNA expression levels when compared to control, i.e. -1 indicates a 2-fold reduction, +1 indicates a 2-fold stimulation of expression
	RNA 21 hrs. (log2)	RNA expression 18 hrs. after stimulation of mouse osteoblastic MC3T3 cells with 10 mM sodium phosphate, shown is the log2 transformation of mRNA expression levels when compared to control, i.e. -1 indicates a 2-fold reduction, +1 indicates a 2-fold stimulation of expression
	RNA 24 hrs. (log2)	RNA expression 18 hrs. after stimulation of mouse osteoblastic MC3T3 cells with 10 mM sodium phosphate, shown is the log2 transformation of mRNA expression levels when compared to control, i.e. -1 indicates a 2-fold reduction, +1 indicates a 2-fold stimulation of expression
	array (log2)	Protein levels determined by isotope coded affinity tags mass spectroscopy (ICAT) after 24 hrs. of stimulation of mouse osteoblastic MC3T3 cells with 10 mM sodium phosphate, simultaneously with the 24 hr. RNA sample, shown is the log2 transformation of mRNA expression levels when compared to control, i.e. -1 indicates a 2-fold reduction, +1 indicates a 2-fold stimulation of expression
	ICAT (log2)	Protein levels determined by isotope coded affinity tags mass spectroscopy (ICAT) after 24 hrs. of stimulation of mouse osteoblastic MC3T3 cells with 10 mM sodium phosphate, shown is the log2 transformation of mRNA expression levels when compared to control, i.e. -1 indicates a 2-fold reduction, +1 indicates a 2-fold stimulation of expression
MAPK-screen (Friedman 2006)	Average Z-score at Baseline (S2R+)	Validated z-score, Friedman et al. 2006
	Average Z-score at 10' Insulin (S2R+)	Validated z-score, Friedman et al. 2007
	Average Z-score at Baseline (S2R+mtDER)	Validated z-score, Friedman et al. 2008
	Average Z-score at 10' EGF (S2R+mtDER)	Validated z-score, Friedman et al. 2009
	Average Z-score at 10' EGF (Kc)	Validated z-score, Friedman et al. 2010
	Average Z-score at 30' EGF (Kc)	Validated z-score, Friedman et al. 2011
	MAPK-screen summary	summary of primary and validation screen, effect on MAPK: 1=pos. regulator, P-selective; 2=pos. regulator; 3=neg. regulator, P-selective; 4=neg. regulator, 2.5=pos. regulator P/neg. regulator I; 4.5=neg. regulator P/pos. regulator I
Validation in S2R+ cells	validation amplicon 1	validation amplicon 1 and 2 were screened in 12 replicates, significance was determined by two-sided t-test, p<0.05
	DAPI z-score
	DAPI t-score
	phosphate z-score validation 1
	t-score phosphate validation 1
	insulin z-score validation 1
	t-score insulin validation1
	validation amplicon 2
	phosphate z-score validation 2
	t-score phosphate validation 2
	insulin z-score validation 2
	t-score insulin validation 2
Primary screen in S2R+ cells	Primary amplicon 1	Primary screen, single scoring amplicon >1.5 or <-1.5 is highlighted in gray
	Primary amplicon 1 z-score
	Primary amplicon 2
	Primary amplicon 2 z-score
	Primary amplicon 3
	Primary amplicon 3 z-score
	Primary amplicon 4
	Primary amplicon 4 z-score
Secondary screen (D=da-Gal4ts, T=tub-Gal4ts)	hairpin 1	TRIP or VDRC hairpin ID, subsequently indicated as "1"
	hairpin 2	TRIP or VDRC hairpin ID, subsequently indicated as "2"
	hairpin 3	TRIP or VDRC hairpin ID, subsequently indicated as "3"
	hairpin 4	TRIP or VDRC hairpin ID, subsequently indicated as "4"
Life span (days)	D-%diff. (P29-C29/C29)	difference in percent between life span in days after culture on P30 and standard medium at 29°C
	D-%diff (S29-C29/C2)9	difference in percent between life span in days after culture on Sev1% and standard medium at 29°C
	D-mean C29	median life span in days after culture of males on standard medium at 29°C, subsequently indicated as "C29"
	D-p-value (vs. GFP-Luc-w)	p-value (Student’s t-test) across all RNAi-lines targeting a single gene when compared to control hairpins targeting white, GFP and Luc (p<0.05 considered significant)
	D-mean P29	median life span in days after culture of males on 30 mM sodium phosphate medium at 29°C, subsequently indicated as "P29"
	D-p-value (vs. C29)	p-value (Student’s t-test) across all RNAi-lines targeting a single gene on standard medium (C29) when compared medium containing 30 mM sodium phosphate (P29) (p<0.05 considered significant)
	D-mean S29	median life span in days after culture of males on Sev1% medium at 29°C, subsequently indicated as "S29"
	D-p-value (vs. C29)	p-value (Student’s t-test) across all RNAi-lines targeting a single gene on standard medium (C29) when compared medium containing 1% sevelamer (S29) (p<0.05 considered significant)
	D-1-C29 (females)	median life span in days after culture of females on standard medium at 29°C, F1 generation of the genotype da-Gal4ts>UAS-RNAi (D)
	D-1-C29	median life span in days after culture of males on standard medium at 29°C
	D-1-P29	median life span in days after culture of males on P30 medium at 29°C
	D-1-S29	median life span in days after culture of males on Sev1% medium at 29°C
	D-1-C25	median life span in days after culture of males on standard medium at 25°C
	D-1-P25	median life span in days after culture of males on P30 medium at 25°C
	D-2-C29	median life span in days after culture of males on Sev1% medium at 25°C
	D-2-P29
	D-2-S29
	D-2-C29
	D-3-P29
	D-3-S29
	D-4-C29
	D-4-P29
	D-4-S29
	T-%diff. (P29-C29/C29)	As above, using F1 generation of the genotype tub-Gal4ts>UAS-RNAi (T)
	T-%diff (S29-C29/C29)
	diff. da-tu (days)
	T-mean C29
	T-p-value (vs. GFP-Luc-w)
	T-mean P29
	T-p-value (vs. C29)
	T-mean S29
	T-p-value (vs. C29)
	T-1-C29
	T-1-P29
	T-1-S29
	T-2-C29
	T-2-P29
	T-2-S29
	T-3-C29
	T-3-P29
	T-3-S29
	T-4-C29
	T-4-P29
	T-4-S29
Developmental stage at 29C	D-mean dev. C29	mean of developmental phenotypes during inducing temperature, using F1 generation of the genotype da-Gal4ts>UAS-RNAi, cultured on standard medium at 29°C
	D-1-dev. C29	1= embryonal lethal, L1/2= instar 1/2 lethal, 3=migrating instar 3 larva, 4=pupal lethal, 4.5=adult with phenotype, 5=normal adult
	D-2-dev. C29
	D-3-dev. C29
	D-4-dev. C29
	T-mean dev. C29	mean of developmental phenotypes during inducing temperature, using F1 generation of the genotype tub-Gal4ts>UAS-RNAi, cultured on standard medium at 29°C
	T-1-dev.C29
	T-2-dev. C29
	T-3-dev. C29
	T-4-dev. C29
Hemolymp Pi (mg/dl)	D-mean-hemo Pi	mean hemolymph phosphate (mg/dl) during inducing temperature, using F1 generation of the genotype da-Gal4ts>UAS-RNAi, cultured on standard medium at 29°C
	D-p-value (vs. GFP-Luc-w)	p-value (Student’s t-test) across all RNAi-lines targeting a single gene when compared to control hairpins targeting white, GFP and Luc (p<0.05 considered significant)
	D-1-hemo-Pi
	D-2-hemo-Pi
	D-3-hemo-Pi
	D-4-hemo-Pi
	diff da-tub
	T-mean-hemo Pi	mean hemolymph phosphate (mg/dl) during inducing temperature, using F1 generation of the genotype tub-Gal4ts>UAS-RNAi, cultured on standard medium at 29°C
	T-p-value (vs. GFP-Luc-w)	p-value (Student’s t-test) across all RNAi-lines targeting a single gene when compared to control hairpins targeting white, GFP and Luc (p<0.05 considered significant)
	T-1-hemo-Pi
	T-2-hemo-Pi
	T-3-hemo-Pi
	T-4-hemo-Pi

## Sheet: validation screen (146 genes)
Annotations																					Regulation in MC3T3 cells by phosphate (Conrads 2005)						MAPK-screen (Friedman 2006)									Validation in S2R+ cells										Primary screen in S2R+ cells
FBGN	Gene	prior screens included same FBgn	prior screens included same DRSC	screen name(s)	function summary (based on annotations)	possbile function in P-sensing	best human ortholog(s)	Human Ortholog Description	ortholog DIOPT score	OMIM Association(s)	GWAS Association(s)	GOTERM_BP_FAT	GOTERM_CC_FAT	GOTERM_MF_FAT	INTERPRO	PFAM	KEGG_PATHWAY	PANTHER_PATHWAY	PUBMED_ID	S2R+expression	mouse ortholog	RNA 18 hrs. (log2)	RNA 21 hrs. (log2)	RNA 24 hrs. (log2)	array (log2)	ICAT (log2)	Average Z-score at Baseline (S2R+)	Average Z-score at 10' Insulin (S2R+)	Average Z-score at Baseline (S2R+mtDER)	Average Z-score at 10' EGF (S2R+mtDER)	Average Z-score at 10' EGF (Kc)	Average Z-score at 30' EGF (Kc)	MAPK-screen summary	validation amplicon 1	DAPI z-score	DAPI t-score	phosphate z-score validation 1	t-score phosphate validation 1	insulin z-score validation 1	t-score insulin validation1	validation amplicon 2	phosphate z-score validation 2	t-score phosphate validation 2	insulin z-score validation 2	t-score insulin validation 2	Primary amplicon 1	Primary amplicon 1 z-score	Primary amplicon 2	Primary amplicon 2 z-score
FBgn0000210	br	2		Neuronal and Glial Development | Nuclear targeting factor of Mad	zinc-finger transcription factor, dorso-ventral axis formation,	transcription factor	0	0	0			GO:0001654~eye development,GO:0001745~compound eye morphogenesis,GO:0001751~compound eye photoreceptor cell differentiation,GO:0001752~compound eye photoreceptor fate commitment,GO:0001754~eye photoreceptor cell differentiation,GO:0002165~instar larval or pupal development,GO:0003006~reproductive developmental process,GO:0006355~regulation of transcription, DNA-dependent,GO:0006914~autophagy,GO:0…	0	GO:0003677~DNA binding,GO:0003700~transcription factor activity,GO:0003702~RNA polymerase II transcription factor activity,GO:0003704~specific RNA polymerase II transcription factor activity,GO:0008270~zinc ion binding,GO:0016564~transcription repressor activity,GO:0016566~specific transcriptional repressor activity,GO:0030528~transcription regulator activity,GO:0043167~ion binding,GO:0043169~cat…	IPR000210:BTB/POZ-like,IPR007087:Zinc finger, C2H2-type,IPR011333:BTB/POZ fold,IPR013069:BTB/POZ,IPR015880:Zinc finger, C2H2-like,	PF00096:469-492,PF00096:740-763,PF00096:zf-C2H2,PF00096:Zinc finger, C2H2 type,PF00651:BTB,PF00651:BTB/POZ domain,	dme04320:Dorso-ventral axis formation,	0	10078197,10087609,10102354,10330486,10354477,10402955,10419696,10498692,10545465,10547365,10570469,10648242,10660073,10683169,10712907,10731132,10731137,10766017,10772791,10821983,10822261,10851134,10882130,10920384,10983989,11024164,11060234,11076680,11092806,11102824,11139278,11156987,11163268,11164041,11175357,11180965,11234422,11262243,11274407,11300999,11336699,11337470,11472834,11494315,114…	46.4947													3	DRSC40437	-0.218447	0.16126	1.1863	0.0125176	0.370396	0.210848						DRSC17691	1.88178	DRSC25765	-0.631752
FBgn0000382	csw	4	0	ERK Signalling Dynamics | MAPK Signaling Pathway Screen | Modifiers of Notch Signalling | PVR modifier screen	non-receptor protein tyrosine phosphatase, activating MAPK in response to FGF, EGF, INFgama-JAK-Stat	pathway	PTPN11	protein tyrosine phosphatase, non-receptor type 11	8	Gene:PTPN11 Term:Leukemia, juvenile myelomonocytic, 607785 (3) | Gene:PTPN11 Term:LEOPARD syndrome 1, 151100 (3) | Gene:PTPN11 Term:Noonan syndrome 1, 163950 (3) | Gene:PTPN11 Term:Watson syndrome, 193520 (3) | Gene:PTPN11 Term:Melanoma, desmoplastic neurotrophic (2) | Gene:PTPN11 Term:Neurofibromatosis-Noonan syndrome, 601321 (3) | Gene:PTPN11 Term:Neurofibromatosis, familial spinal, 162210 (3) …	Gene:PTPN11 Term:Type 1 diabetes | Gene:PTPN11 Term:Hematological parameters | Gene:PTPN11 Term:Retinal vascular caliber | Gene:PTPN11 Term:Blood pressure	GO:0000278~mitotic cell cycle,GO:0000578~embryonic axis specification,GO:0000902~cell morphogenesis,GO:0001654~eye development,GO:0001667~ameboidal cell migration,GO:0001745~compound eye morphogenesis,GO:0001751~compound eye photoreceptor cell differentiation,GO:0001752~compound eye photoreceptor fate commitment,GO:0001754~eye photoreceptor cell differentiation,GO:0001763~morphogenesis of a branc…	0	GO:0004721~phosphoprotein phosphatase activity,GO:0004725~protein tyrosine phosphatase activity,GO:0016791~phosphatase activity,	IPR000242:Protein-tyrosine phosphatase, receptor/non-receptor type,IPR000387:Dual-specific/protein-tyrosine phosphatase, conserved region,IPR000387:Protein-tyrosine phosphatase,IPR000980:SH2 motif,IPR016130:Protein-tyrosine phosphatase, active site,	PF00017:111-186,PF00017:SH2,PF00102:Protein-tyrosine phosphatase,PF00102:Y_phosphatase,	dme04013:MAPK signaling pathway,dme04630:Jak-STAT signaling pathway,dme04650:Natural killer cell mediated cytotoxicity,	P00005:Angiogenesis,P00021:FGF signaling pathway,P00035:Interferon-gamma signaling pathway,	10089881,10415342,10494038,10579910,10591654,10601017,10731132,10731137,10771085,10908587,10929403,10940550,11014175,11014820,11084625,11128983,11139510,11262240,11337470,11483574,11729154,11782402,11901120,11943184,12014990,12095613,12136017,12242240,12537569,12537572,12673197,12694293,12750336,1280823,14521857,14570584,14668372,14738738,15020472,15082772,15634694,15834142,15922834,1605861,16110…	21.7748	NM_011202	0.13888	0.380064	0.166394	0.34409	0.355016	-1.26612	-2.89302	-0.0596971	-0.111771	-3.56136	-3.74714	2	DRSC36600	-0.467643	0.0117828	-1.41684	0.00792963			DRSC36600	-1.64484	0.0289994	-3.43067	0.00305489	DRSC18756	-0.69072	DRSC36600	-1.53635
FBgn0001219	Hsc70-4	15	1	General Secretion Screen | Genes involved in protein secretion and Golgi organization | Host factors important for uptake, survival and multiplication of chlamydia caviae | Identification and Characterization of JAK-STAT Pathway Components | Identification and characterization of proteins required for MicroRNA and siRNA biogenesis and functioning | Identification of genes required for HOW-depende…	Heat shock 70 kDa protein 8	target, proteolysis	HSPA8	heat shock 70kDa protein 8	7			GO:0000902~cell morphogenesis,GO:0000904~cell morphogenesis involved in differentiation,GO:0001505~regulation of neurotransmitter levels,GO:0001700~embryonic development via the syncytial blastoderm,GO:0003001~generation of a signal involved in cell-cell signaling,GO:0006457~protein folding,GO:0006836~neurotransmitter transport,GO:0006928~cell motion,GO:0007267~cell-cell signaling,GO:0007268~syna…	GO:0005739~mitochondrion,GO:0005811~lipid particle,GO:0048471~perinuclear region of cytoplasm,	GO:0000166~nucleotide binding,GO:0001882~nucleoside binding,GO:0001883~purine nucleoside binding,GO:0005524~ATP binding,GO:0016887~ATPase activity,GO:0017076~purine nucleotide binding,GO:0030554~adenyl nucleotide binding,GO:0032553~ribonucleotide binding,GO:0032555~purine ribonucleotide binding,GO:0032559~adenyl ribonucleotide binding,GO:0051082~unfolded protein binding,GO:0051087~chaperone bindi…	IPR001023:Heat shock protein Hsp70,IPR013126:Heat shock protein 70,IPR018181:Heat shock protein 70, conserved site,	PF00012:HSP70,PF00012:Hsp70 protein,	dme03040:Spliceosome,dme04144:Endocytosis,	P00006:Apoptosis signaling pathway,P00049:Parkinson disease,	10049923,10209086,10397752,10471706,10500090,10569241,10581028,10731132,10778857,10823947,11081516,11095759,11116097,11157786,11242113,11274417,11395008,11404335,11493925,11792861,11823645,12093739,12097340,12367628,12427870,12537569,12537572,12686595,12767830,12948442,14527431,14550797,14602076,14668378,14668392,15013794,15051737,15166145,15189334,15256487,15296751,15296752,15575970,16099838,161…	2628.87	BC054782	-0.185573	-1.17984	-0.162622	0	-0.0439433	0.296935	-0.719751	-4.78115	-1.76095	1.13372	0.518721	1	DRSC29729	-1.26772	5.63236e-05	-1.16217	0.00364327	-0.146875	0.721228						DRSC29729	-1.69088	DRSC16711	-0.117894
FBgn0001965	Sos	11	1	ERK Signalling Dynamics | Functional genomic analysis of the Wnt-Wingless Signaling Pathway | Genes involved in protein secretion and Golgi organization | Hedghog secretion | Identification and characterization of proteins required for MicroRNA and siRNA biogenesis and functioning | Identification of Host Factors Required for Dengue Viral Growth | Manipulation of the host cell by Francisella tula…	sos - MAPK	pathway	SOS1	son of sevenless homolog 1 (Drosophila)	9	Gene:SOS1 Term:Noonan syndrome 4, 610733 (3) | Gene:SOS1 Term:Fibromatosis, gingival, 135300 (3)		GO:0000578~embryonic axis specification,GO:0001654~eye development,GO:0001745~compound eye morphogenesis,GO:0001751~compound eye photoreceptor cell differentiation,GO:0001752~compound eye photoreceptor fate commitment,GO:0001754~eye photoreceptor cell differentiation,GO:0003002~regionalization,GO:0007010~cytoskeleton organization,GO:0007015~actin filament organization,GO:0007090~regulation of S p…	0	GO:0003677~DNA binding,GO:0005083~small GTPase regulator activity,GO:0005085~guanyl-nucleotide exchange factor activity,GO:0005088~Ras guanyl-nucleotide exchange factor activity,GO:0005089~Rho guanyl-nucleotide exchange factor activity,GO:0030695~GTPase regulator activity,GO:0060589~nucleoside-triphosphatase regulator activity,	IPR000219:Dbl homology (DH) domain,IPR000651:Guanine nucleotide exchange factor for Ras-like GTPases, N-terminal,IPR001331:Guanine-nucleotide dissociation stimulator, CDC24, conserved site,IPR001849:Pleckstrin homology,IPR001895:Guanine-nucleotide dissociation stimulator CDC25,IPR007125:Histone core,IPR008937:Ras guanine nucleotide exchange factor,IPR011993:Pleckstrin homology-type,IPR015759:Ras …	PF00125:Core histone H2A/H2B/H3/H4,PF00125:Histone,PF00169:PH,PF00169:PH domain,PF00617:RasGEF,PF00617:RasGEF domain,PF00618:Guanine nucleotide exchange factor for Ras-like GTPases; N-terminal motif,PF00618:RasGEF_N,PF00621:RhoGEF,PF00621:RhoGEF domain,	dme04013:MAPK signaling pathway,dme04320:Dorso-ventral axis formation,dme04630:Jak-STAT signaling pathway,dme04650:Natural killer cell mediated cytotoxicity,	P00005:Angiogenesis,P00010:B cell activation,P00018:EGF receptor signaling pathway,P00021:FGF signaling pathway,P00031:Inflammation mediated by chemokine and cytokine signaling pathway,P00032:Insulin/IGF pathway-mitogen activated protein kinase kinase/MAP kinase cascade,P00034:Integrin signalling pathway,P00036:Interleukin signaling pathway,P00047:PDGF signaling pathway,P00048:PI3 kinase pathway,…	10049924,10074440,10075855,10089881,10215623,10225996,10330169,10395825,10415342,10471706,10471707,10494038,10557205,10559873,10581287,10655223,10725247,10731132,10747059,10751187,10757786,10771085,10835396,10847678,10906455,10929403,11014820,11014822,11063697,11171342,11258709,11290306,11402332,11438678,11567138,115744,11897402,11934863,11955438,12019233,12049762,12070099,12169631,12413894,12453…	17.458													2	DRSC23624	-0.377613	0.0408294	-2.11021	2.21333e-08	-2.0196	4.03289e-05						DRSC23624	-3.54229	DRSC03439	-2.71865
FBgn0002645	Map205	3		DCV Screen | Modifiers of Notch Signalling | S2R+ Morphology Screen	Microtubule-associated protein 205, targets Polo, mitotic entry	target, cytoskeleton	MUC16	mucin 16, cell surface associated	1			GO:0007017~microtubule-based process,	GO:0005819~spindle,GO:0005856~cytoskeleton,GO:0005874~microtubule,GO:0005875~microtubule associated complex,GO:0005876~spindle microtubule,GO:0005881~cytoplasmic microtubule,GO:0015630~microtubule cytoskeleton,GO:0043228~non-membrane-bounded organelle,GO:0043232~intracellular non-membrane-bounded organelle,GO:0044430~cytoskeletal part,	GO:0008017~microtubule binding,GO:0008092~cytoskeletal protein binding,GO:0015631~tubulin binding,	IPR009818:Ataxin-2, C-terminal,	PF07145:Ataxin-2 C-terminal region,PF07145:PAM2,	0	0	10731132,10880488,10908588,12431377,12537568,12537572,12537573,12537574,12834864,1309812,1425581,14602076,1502185,15118106,16110336,1703540,17194782,17372656,17569856,17569867,18327897,18832073,3086324,3125519,7519616,7890161,8947554,9865614,	77.8213													1	DRSC32283	-0.255786	0.116693	-1.11306	0.00261668	-0.302932	0.237846						DRSC27322	-0.313775	DRSC16732	-1.44017
FBgn0003205	Ras85D	6	0	ERK Signalling Dynamics | Genes involved in protein secretion and Golgi organization | M.fortuitum screen | MAPK Signaling Pathway Screen | RTK Specificity | S2R+ Morphology Screen	K-ras	pathway	KRAS	v-Ki-ras2 Kirsten rat sarcoma viral oncogene homolog	8	Gene:KRAS Term:Nevus, epidermal, 162900 (3) | Gene:KRAS Term:Retinoblastoma, trilateral, 180200 (3) | Gene:KRAS Term:{Lung cancer, protection against}, 211980 (3) | Gene:KRAS Term:Retinoblastoma, 180200 (3) | Gene:KRAS Term:Lung cancer, 211980 (1) | Gene:KRAS Term:Nonsmall cell lung cancer, response to tyrosine kinase inhibitor in, 211980 (3) | Gene:KRAS Term:Noonan syndrome 7, 613706 (3) | Gene:…		GO:0000082~G1/S transition of mitotic cell cycle,GO:0000278~mitotic cell cycle,GO:0000578~embryonic axis specification,GO:0000902~cell morphogenesis,GO:0001558~regulation of cell growth,GO:0001654~eye development,GO:0001700~embryonic development via the syncytial blastoderm,GO:0001708~cell fate specification,GO:0001745~compound eye morphogenesis,GO:0001751~compound eye photoreceptor cell differen…	GO:0005886~plasma membrane,GO:0009898~internal side of plasma membrane,GO:0044459~plasma membrane part,	GO:0000166~nucleotide binding,GO:0001882~nucleoside binding,GO:0001883~purine nucleoside binding,GO:0003924~GTPase activity,GO:0005525~GTP binding,GO:0017076~purine nucleotide binding,GO:0019001~guanyl nucleotide binding,GO:0019003~GDP binding,GO:0032182~small conjugating protein binding,GO:0032183~SUMO binding,GO:0032553~ribonucleotide binding,GO:0032555~purine ribonucleotide binding,GO:0032561~…	IPR001806:Ras GTPase,IPR003577:Ras small GTPase, Ras type,IPR005225:Small GTP-binding protein,IPR013753:Ras,IPR015592:Ras small GTPase, Ras-related,	PF00071:Ras,PF00071:Ras family,	dme04013:MAPK signaling pathway,dme04320:Dorso-ventral axis formation,dme04650:Natural killer cell mediated cytotoxicity,dme04914:Progesterone-mediated oocyte maturation,	P00005:Angiogenesis,P00010:B cell activation,P00018:EGF receptor signaling pathway,P00021:FGF signaling pathway,P00031:Inflammation mediated by chemokine and cytokine signaling pathway,P00034:Integrin signalling pathway,P00036:Interleukin signaling pathway,P00047:PDGF signaling pathway,P00048:PI3 kinase pathway,P00052:TGF-beta signaling pathway,P00053:T cell activation,P00056:VEGF signaling pathw…	10022880,10068471,10072362,10072780,10075855,10089881,10200472,10208418,10224263,10226010,10322485,10393108,10394362,10402952,10412365,10421370,10427090,10449353,10470487,10471706,10471712,10494038,10512197,10529432,10552039,10557109,10557308,10559873,10572049,10579910,10580984,10597291,10611962,10637629,10655223,10656989,10679387,10693760,10725244,10725247,10731132,10747059,10750054,10757786,107…	115.59													2	DRSC39132	-0.287095	0.00121432	-1.71901	0.000336724	-2.13009	7.56579e-07	DRSC31009	-1.81735	0.00416569	-0.645414	0.179528	DRSC16814	0.446883	DRSC39132	-2.42843
FBgn0003301	rut	1	0	ERK Signalling Dynamics	brain adenylate cyclase	pathway	ADCY1	adenylate cyclase 1 (brain)	7		0	GO:0000902~cell morphogenesis,GO:0000904~cell morphogenesis involved in differentiation,GO:0001661~conditioned taste aversion,GO:0006163~purine nucleotide metabolic process,GO:0006164~purine nucleotide biosynthetic process,GO:0006171~cAMP biosynthetic process,GO:0006979~response to oxidative stress,GO:0007166~cell surface receptor linked signal transduction,GO:0007186~G-protein coupled receptor p…	GO:0005886~plasma membrane,GO:0005887~integral to plasma membrane,GO:0016021~integral to membrane,GO:0031224~intrinsic to membrane,GO:0031226~intrinsic to plasma membrane,GO:0044459~plasma membrane part,	GO:0000166~nucleotide binding,GO:0000287~magnesium ion binding,GO:0001882~nucleoside binding,GO:0001883~purine nucleoside binding,GO:0004016~adenylate cyclase activity,GO:0005516~calmodulin binding,GO:0005524~ATP binding,GO:0008294~calcium- and calmodulin-responsive adenylate cyclase activity,GO:0009975~cyclase activity,GO:0016849~phosphorus-oxygen lyase activity,GO:0017076~purine nucleotide bind…	IPR001054:Adenylyl cyclase class-3/4/guanylyl cyclase,IPR009398:Adenylate cyclase-like,IPR018297:Adenylyl cyclase class-3/4/guanylyl cyclase, conserved site,	PF00211:954-1153,PF00211:Guanylate_cyc,PF06327:Domain of Unknown Function,PF06327:DUF1053,	dme00230:Purine metabolism,	P00019:Endothelin signaling pathway,P00026:Heterotrimeric G-protein signaling pathway-Gi alpha and Gs alpha mediated pathway,P05731:GABA-B_receptor_II_signaling,	10340302,10357223,10357226,10380071,10398067,10413447,10470487,10518471,10529810,10656970,10706269,10706287,10706599,10731132,10751447,10756069,10784450,10818133,10939337,10967311,11035778,11092827,11156616,11180822,11240291,11301272,11333238,11430799,11430809,11462211,11509718,11519073,11529480,11687816,11715043,11718926,11741030,11744370,11838530,12040051,12106145,12270109,12372275,12417673,124…	3.40573													3	DRSC39112	0.297278	0.219684	0.875483	0.040885	0.0736579	0.773941						DRSC22976	1.03151	DRSC39112	-1.43963
FBgn0003444	smo	2	0	Hedghog secretion | Hh Signalling	hedghog receptor	receptor, x-talk with hh-signaling	SMO	smoothened, frizzled family receptor	8	Gene:SMO Term:Basal cell carcinoma, somatic (3)		GO:0001654~eye development,GO:0001746~Bolwig's organ morphogenesis,GO:0002165~instar larval or pupal development,GO:0003002~regionalization,GO:0003006~reproductive developmental process,GO:0007090~regulation of S phase of mitotic cell cycle,GO:0007166~cell surface receptor linked signal transduction,GO:0007186~G-protein coupled receptor protein signaling pathway,GO:0007224~smoothened signaling pa…	GO:0005768~endosome,GO:0005886~plasma membrane,GO:0016021~integral to membrane,GO:0031224~intrinsic to membrane,	GO:0008158~hedgehog receptor activity,	IPR000024:Frizzled cysteine-rich domain,IPR000539:Frizzled protein,IPR015526:Frizzled related,IPR017981:GPCR, family 2-like,	PF01392:Fz domain,PF01534:Frizzled,PF01534:Frizzled/Smoothened family membrane region,	dme04340:Hedgehog signaling pathway,	P00025:Hedgehog signaling pathway,P00057:Wnt signaling pathway,	10102270,10225994,10226002,10226003,10357933,10377890,10402954,10409512,10446270,10449357,10457013,10457019,10458606,10476966,10497093,10502111,10508611,10529412,10529809,10572054,10579908,10625531,10630637,10637629,10660040,10678169,10683184,10693758,10704398,10731132,10769240,10797486,10862736,10862750,10908591,10940622,10966113,10980429,10983991,10983992,10983993,11014175,11069117,11081624,110…	14.3118													1	DRSC28492	-0.0270852	0.816349	-1.03058	0.00550729	-0.222887	0.671155						DRSC28492	-4.25575	DRSC00837	-3.50506
FBgn0003716	tkv	2		Neuronal and Glial Development | Nuclear targeting factor of Mad	membrane protein, ortholog of bone morphogenetic protein receptor, type IA; similar to ALK-3	receptor, x-talk with BMP signaling	BMPR1A,BMPR1B	bone morphogenetic protein receptor, type IA | bone morphogenetic protein receptor, type IB	7	Gene:BMPR1B Term:Chrondrodysplasia, acromesomelic, with genital anomalies, 609441 (3) | Gene:BMPR1B Term:Acromesomelic dysplasia, Hunter-Thompson type, 201250 (3) | Gene:BMPR1B Term:Brachydactyly, type A2, 112600 (3) | Gene:BMPR1B Term:{Osteoarthritis}, 612400 (3) | Gene:BMPR1B Term:Fibular hypoplasia and complex brachydactyly, 228900 (3) | Gene:BMPR1B Term:Multiple synostoses syndrome 2, 610017 …	Gene:BMPR1B Term:Attention deficit hyperactivity disorder	GO:0001654~eye development,GO:0001700~embryonic development via the syncytial blastoderm,GO:0001709~cell fate determination,GO:0001745~compound eye morphogenesis,GO:0001763~morphogenesis of a branching structure,GO:0002009~morphogenesis of an epithelium,GO:0002165~instar larval or pupal development,GO:0003002~regionalization,GO:0003006~reproductive developmental process,GO:0006461~protein complex…	GO:0005768~endosome,GO:0005770~late endosome,GO:0005771~multivesicular body,GO:0005886~plasma membrane,	GO:0000166~nucleotide binding,GO:0001882~nucleoside binding,GO:0001883~purine nucleoside binding,GO:0004672~protein kinase activity,GO:0004674~protein serine/threonine kinase activity,GO:0004675~transmembrane receptor protein serine/threonine kinase activity,GO:0005024~transforming growth factor beta receptor activity,GO:0005025~transforming growth factor beta receptor activity, type I,GO:0005524…	IPR000472:TGF-beta receptor/activin receptor, type I/II,IPR000719:Protein kinase, core,IPR003605:TGF beta receptor, GS motif,IPR008271:Serine/threonine protein kinase, active site,IPR017441:Protein kinase, ATP binding site,IPR017442:Serine/threonine protein kinase-related,	PF00069:Pkinase,PF00069:Protein kinase domain,PF01064:Activin types I and II receptor domain,PF01064:Activin_recp,PF08515:TGF_beta_GS,PF08515:Transforming growth factor beta type I GS-motif,	dme04350:TGF-beta signaling pathway,	P00052:TGF-beta signaling pathway,P00057:Wnt signaling pathway,	10022918,10047950,10048301,10052457,10052458,10068639,10072362,10079360,10085257,10199398,10331977,10349623,10353918,10357889,10375496,10393112,10400705,10408443,10409497,10421371,10449347,10449357,10471706,10495278,10495279,10497093,10498935,10502111,10511707,10518546,10557109,10572054,10581282,10637630,10648233,10678169,10684581,10704884,10712925,10716948,10731132,10750054,10757786,10769238,107…	8.34859													3	DRSC37729	0.20537	0.409797	0.785161	0.0316792	-0.0873781	0.829006						DRSC25957	0.208468	DRSC03623	-0.47137
FBgn0004510	Ets97D	1	0	ERK Signalling Dynamics	ortholog of Nrf-2, winged helix domain transcription factor, PDGF-pathway	transcription factor, x-talk with PDGF	GABPA	GA binding protein transcription factor, alpha subunit 60kDa	7			GO:0000578~embryonic axis specification,GO:0003002~regionalization,GO:0003006~reproductive developmental process,GO:0006355~regulation of transcription, DNA-dependent,GO:0006357~regulation of transcription from RNA polymerase II promoter,GO:0006403~RNA localization,GO:0007028~cytoplasm organization,GO:0007276~gamete generation,GO:0007281~germ cell development,GO:0007292~female gamete generation,G…	0	GO:0003677~DNA binding,GO:0003700~transcription factor activity,GO:0030528~transcription regulator activity,GO:0043565~sequence-specific DNA binding,	IPR000418:Ets,IPR003118:Sterile alpha motif/pointed,IPR011991:Winged helix repressor DNA-binding,IPR013761:Sterile alpha motif-type,IPR016312:Transcription factor, GA-binding, alpha subunit,	PF00178:Ets,PF02198:SAM_PNT,	0	P00047:PDGF signaling pathway,	10079364,10731132,11175357,12537569,12537572,12874138,1461651,1501883,15238523,1577186,15922834,1713660,18327897,7566961,7915131,8234259,8247539,8425553,	51.398	NM_008065	-0.190503	0.075738	0.34153	-0.321567	0.365133	-0.590115	0.114597	-0.0229134	0.106785	0.432117	-1.84491	2	DRSC16665	0.125506	0.659574	-0.61995	0.00576631	-1.00219	0.000736106						DRSC27682	-1.18043	DRSC16665	-2.37455
FBgn0004587	B52	4		Comparison of GPCR Induced vs. Small G-Protein Induced Signalling to the Nucleus | Flockhouse Virus | Genes regulating lipid storage in Drosophila melanogaster | Identification of genes required for HOW-dependent RNA degradation	splicing, nucleous	target, transcription	SRSF6	serine/arginine-rich splicing factor 6	8			GO:0000245~spliceosome assembly,GO:0000375~RNA splicing, via transesterification reactions,GO:0000377~RNA splicing, via transesterification reactions with bulged adenosine as nucleophile,GO:0000381~regulation of alternative nuclear mRNA splicing, via spliceosome,GO:0000398~nuclear mRNA splicing, via spliceosome,GO:0006376~mRNA splice site selection,GO:0006396~RNA processing,GO:0006397~mRNA proces…	GO:0005654~nucleoplasm,GO:0016604~nuclear body,GO:0016607~nuclear speck,GO:0031974~membrane-enclosed lumen,GO:0031981~nuclear lumen,GO:0035062~omega speckle,GO:0043233~organelle lumen,GO:0044451~nucleoplasm part,GO:0070013~intracellular organelle lumen,	GO:0000166~nucleotide binding,GO:0003723~RNA binding,GO:0003729~mRNA binding,GO:0031202~RNA splicing factor activity, transesterification mechanism,	IPR000504:RNA recognition motif, RNP-1,IPR012677:Nucleotide-binding, alpha-beta plait,	PF00076:RBD,PF00076:RRM_1,	dme03040:Spliceosome,	0	10090730,10101174,10468557,10471706,10594020,10731132,10908584,10908586,10984439,11158320,11910129,12134081,12415114,12537569,12537572,12537573,12655012,1340470,14673153,14972680,15492211,15937219,15961996,16110336,16950879,17135210,1717489,17283056,17344229,1741384,17569856,18327897,1849643,1885003,7565780,7684991,7935465,8035814,8186467,8253214,8334698,8417324,9111335,9111341,9111348,9418892,97…	387.997													3	DRSC40397	0.282489	0.606145	0.986049	0.0366254	0.0804265	0.694647						DRSC25482	1.51327	DRSC14121	0.281536
FBgn0004638	drk	7	7	Comparison of GPCR Induced vs. Small G-Protein Induced Signalling to the Nucleus | ERK Signalling Dynamics | General Secretion Screen | Insulin response | MAPK Signaling Pathway Screen | RTK Specificity | S2R+ Morphology Screen	drk - MAPK	pathway	GRB2	growth factor receptor-bound protein 2	8			GO:0000165~MAPKKK cascade,GO:0000186~activation of MAPKK activity,GO:0000578~embryonic axis specification,GO:0001654~eye development,GO:0001700~embryonic development via the syncytial blastoderm,GO:0001745~compound eye morphogenesis,GO:0001751~compound eye photoreceptor cell differentiation,GO:0001752~compound eye photoreceptor fate commitment,GO:0001754~eye photoreceptor cell differentiation,GO:…	GO:0005886~plasma membrane,GO:0019898~extrinsic to membrane,	GO:0005070~SH3/SH2 adaptor activity,GO:0005118~sevenless binding,GO:0030674~protein binding, bridging,GO:0060090~molecular adaptor activity,	IPR000108:Neutrophil cytosol factor 2,IPR000980:SH2 motif,IPR001452:Src homology-3 domain,	PF00017:SH2,PF00018:SH3_1,	dme04013:MAPK signaling pathway,dme04320:Dorso-ventral axis formation,dme04630:Jak-STAT signaling pathway,dme04650:Natural killer cell mediated cytotoxicity,	P00005:Angiogenesis,P00010:B cell activation,P00018:EGF receptor signaling pathway,P00021:FGF signaling pathway,P00031:Inflammation mediated by chemokine and cytokine signaling pathway,P00032:Insulin/IGF pathway-mitogen activated protein kinase kinase/MAP kinase cascade,P00034:Integrin signalling pathway,P00036:Interleukin signaling pathway,P00047:PDGF signaling pathway,P00048:PI3 kinase pathway,…	10089881,10220404,10415342,10471706,10494038,10517864,10557205,10559873,10731132,10751187,10771085,10835390,10882065,10929403,11014820,11014822,11053437,11088019,11128983,11258709,11273710,11301252,11352588,11402332,11509670,11595182,11606630,11707108,11752277,11829506,11897402,11955438,12010044,12019233,12049762,12070099,12128212,12215422,12413894,12529440,12537569,12537572,12559758,12588842,126…	80.2509	NM_008163	0.168	-0.714302	0.0720372	0	-0.362158	-1.84391	-4.65135	-2.64002	-0.424329	-1.10113	-3.52297	2	DRSC07606	-0.12839	0.457265	-2.86766	4.77167e-37	-2.03251	1.77095e-17						DRSC27911	-3.39209	DRSC07606	-4.84734
FBgn0010100	Acon	2	1	Interactions between Legionella pneumophila and its host | Nuclear targeting factor of Mad	aconitase, TCA cycle, mitochondria	target, TCA-cycle	ACO2	aconitase 2, mitochondrial	9			GO:0006084~acetyl-CoA metabolic process,GO:0006091~generation of precursor metabolites and energy,GO:0006099~tricarboxylic acid cycle,GO:0006732~coenzyme metabolic process,GO:0009060~aerobic respiration,GO:0009109~coenzyme catabolic process,GO:0015980~energy derivation by oxidation of organic compounds,GO:0045333~cellular respiration,GO:0046356~acetyl-CoA catabolic process,GO:0051186~cofactor met…	GO:0005739~mitochondrion,GO:0005811~lipid particle,	GO:0003994~aconitate hydratase activity,GO:0016836~hydro-lyase activity,GO:0051536~iron-sulfur cluster binding,GO:0051539~4 iron, 4 sulfur cluster binding,GO:0051540~metal cluster binding,	IPR000573:Aconitase A/isopropylmalate dehydratase small subunit, swivel,IPR001030:Aconitase/3-isopropylmalate dehydratase large subunit, alpha/beta/alpha,IPR002155:Thiolase,IPR006248:Aconitase, mitochondrial-like,IPR015928:Aconitase/3-isopropylmalate dehydratase, swivel,IPR015931:Aconitase/3-isopropylmalate dehydratase large subunit, alpha/beta/alpha, subdomain 1/3,IPR015932:Aconitase/3-isopropyl…	PF00108:Thiolase_N,PF00330:Aconitase,PF00330:Aconitase family,PF00694:Aconitase C-terminal domain,PF00694:Aconitase_C,PF02803:Thiolase_C,	dme00020:Citrate cycle (TCA cycle),dme00630:Glyoxylate and dicarboxylate metabolism,	0	10471706,10731132,11095759,11696009,12456885,12466289,12537572,12537573,12537574,12767830,12888516,12972424,15126400,15238527,1582561,15927177,16110336,16203742,16339902,16648587,16670086,16783013,16979555,17151602,17194782,17569856,17628393,9491068,	91.9607	NM_080633	-0.176577	-1.20723	-0.52367	0.548634	-0.027675							1	DRSC24875	-0.0466706	0.648714	-0.81285	4.32424e-06	-0.264934	0.0748989						DRSC24875	-2.69003	DRSC01853	0.009346
FBgn0010269	Dsor1	5		ERK Signalling Dynamics | Identification and characterization of proteins required for MicroRNA and siRNA biogenesis and functioning | Interactions between Legionella pneumophila and its host | MAPK Signaling Pathway Screen | RTK Specificity	dsor - MAPK	pathway	MAP2K1	mitogen-activated protein kinase kinase 1	9	Gene:MAP2K1 Term:Nonsmall cell lung cancer, somatic (3) | Gene:MAP2K1 Term:Noonan syndrome 3, 609942 (3) | Gene:MAP2K1 Term:Noonan syndrome 7, 613706 (3) | Gene:MAP2K1 Term:Colorectal cancer, somatic (3) | Gene:MAP2K1 Term:Melanoma, malignant, somatic (3) | Gene:MAP2K1 Term:Bladder cancer, 109800 (3) | Gene:MAP2K1 Term:Pancreatic carcinoma, somatic, 260350 (3) | Gene:MAP2K1 Term:Lung cancer, 2119…		GO:0000165~MAPKKK cascade,GO:0000578~embryonic axis specification,GO:0001654~eye development,GO:0001745~compound eye morphogenesis,GO:0001751~compound eye photoreceptor cell differentiation,GO:0001752~compound eye photoreceptor fate commitment,GO:0001754~eye photoreceptor cell differentiation,GO:0002520~immune system development,GO:0003002~regionalization,GO:0003006~reproductive developmental pro…	0	GO:0000166~nucleotide binding,GO:0001882~nucleoside binding,GO:0001883~purine nucleoside binding,GO:0004672~protein kinase activity,GO:0004674~protein serine/threonine kinase activity,GO:0004707~MAP kinase activity,GO:0004708~MAP kinase kinase activity,GO:0004712~protein serine/threonine/tyrosine kinase activity,GO:0004713~protein tyrosine kinase activity,GO:0005524~ATP binding,GO:0017076~purine …	IPR000719:Protein kinase, core,IPR002290:Serine/threonine protein kinase,IPR008271:Serine/threonine protein kinase, active site,IPR017441:Protein kinase, ATP binding site,IPR017442:Serine/threonine protein kinase-related,	PF00069:Pkinase,	dme04013:MAPK signaling pathway,dme04320:Dorso-ventral axis formation,dme04650:Natural killer cell mediated cytotoxicity,dme04914:Progesterone-mediated oocyte maturation,	P00018:EGF receptor signaling pathway,P00019:Endothelin signaling pathway,P00021:FGF signaling pathway,P00032:Insulin/IGF pathway-mitogen activated protein kinase kinase/MAP kinase cascade,P00047:PDGF signaling pathway,	10075855,10200472,10208418,10394362,10427090,10494038,10511556,10526217,10652276,10731132,10747059,10757786,10771085,10823906,10878576,10908587,10929403,10934021,11014822,11063697,11204979,11257223,11402332,11462211,11526075,11850406,11897402,12019233,12070099,12194841,12242240,12370312,12386938,12413894,12537569,12537572,12694293,12750336,14517245,14595834,14624240,14711418,15457211,15634694,158…	18.4564													2	DRSC31051	-0.0837057	0.517959	-1.41479	1.20992e-05	-2.244	2.05761e-05						DRSC27547	-0.49524	DRSC18462	-1.9418
FBgn0011509	SrpRbeta	1	0	Manipulation of the host cell by Francisella tularensis	ribonucleoprotein binding protein, GTP-ase, endoplasmic reticulum, receptor for signalrecognition particle	target, translation	SRPRB	signal recognition particle receptor, B subunit	9		Gene:SRPRB Term:Alcohol consumption	GO:0002164~larval development,GO:0002165~instar larval or pupal development,GO:0002168~instar larval development,GO:0003002~regionalization,GO:0006605~protein targeting,GO:0006612~protein targeting to membrane,GO:0006613~cotranslational protein targeting to membrane,GO:0006614~SRP-dependent cotranslational protein targeting to membrane,GO:0006886~intracellular protein transport,GO:0006984~ER-nucl…	GO:0005783~endoplasmic reticulum,GO:0005785~signal recognition particle receptor complex,GO:0005789~endoplasmic reticulum membrane,GO:0005791~rough endoplasmic reticulum,GO:0012505~endomembrane system,GO:0030867~rough endoplasmic reticulum membrane,GO:0031090~organelle membrane,GO:0042175~nuclear envelope-endoplasmic reticulum network,GO:0043235~receptor complex,GO:0044432~endoplasmic reticulum p…	GO:0003924~GTPase activity,GO:0005047~signal recognition particle binding,GO:0043021~ribonucleoprotein binding,	IPR019009:Signal recognition particle receptor, beta subunit,	PF09439:Signal recognition particle receptor beta subunit,PF09439:SRPRB,	0	0	10471706,10731132,11042158,12095613,12537568,12537572,12537573,12537574,14579253,14723854,15534205,15901661,16110336,17569856,17569867,	44.3903	NM_009275	0.0673634	0.585251	0.0507455	0.500598	-0.120294							2	DRSC27853	-0.147715	0.464341	-1.11349	0.00353669	-0.579498	0.000402675						DRSC27853	-4.36976	DRSC21668	-0.616473
FBgn0011604	Iswi	5		ERK Signalling Dynamics | General Secretion Screen | Identification and characterization of proteins required for MicroRNA and siRNA biogenesis and functioning | RTK Specificity | S2R+ Morphology Screen	chromatin remodeling, nucleosome, ortholog of SWI/SNF related, matrix associated, actin dependent regulator of chromatin, subfamily a, member 1	target, cell cycle	SMARCA1	SWI/SNF related, matrix associated, actin dependent regulator of chromatin, subfamily a, member 1	8			GO:0000902~cell morphogenesis,GO:0000904~cell morphogenesis involved in differentiation,GO:0002165~instar larval or pupal development,GO:0006323~DNA packaging,GO:0006325~chromatin organization,GO:0006333~chromatin assembly or disassembly,GO:0006334~nucleosome assembly,GO:0006338~chromatin remodeling,GO:0006350~transcription,GO:0006355~regulation of transcription, DNA-dependent,GO:0007242~intracel…	GO:0005654~nucleoplasm,GO:0005667~transcription factor complex,GO:0005678~chromatin assembly complex,GO:0008623~chromatin accessibility complex,GO:0016585~chromatin remodeling complex,GO:0016589~NURF complex,GO:0016590~ACF complex,GO:0031010~ISWI complex,GO:0031974~membrane-enclosed lumen,GO:0031981~nuclear lumen,GO:0035060~brahma complex,GO:0043233~organelle lumen,GO:0044451~nucleoplasm part,GO:…	GO:0000166~nucleotide binding,GO:0001882~nucleoside binding,GO:0001883~purine nucleoside binding,GO:0003677~DNA binding,GO:0003678~DNA helicase activity,GO:0003682~chromatin binding,GO:0003702~RNA polymerase II transcription factor activity,GO:0004386~helicase activity,GO:0005524~ATP binding,GO:0008094~DNA-dependent ATPase activity,GO:0016251~general RNA polymerase II transcription factor activit…	IPR000330:SNF2-related,IPR001005:SANT, DNA-binding,IPR001650:DNA/RNA helicase, C-terminal,IPR002464:DNA/RNA helicase, ATP-dependent, DEAH-box type, conserved site,IPR014001:DEAD-like helicase, N-terminal,IPR014021:Helicase, superfamily 1 and 2, ATP-binding,IPR015194:ATPase, nucleosome remodelling ISWI, HAND domain,IPR015195:SLIDE,IPR017884:SANT, eukarya,	PF00176:SNF2 family N-terminal domain,PF00176:SNF2_N,PF00271:Helicase conserved C-terminal domain,PF00271:Helicase_C,PF09110:HAND,PF09111:SLIDE,	0	P00057:Wnt signaling pathway,	10078206,10322138,10384273,10384317,10385622,10393187,10399912,10399913,10454648,10500090,10530996,10589670,10601025,10652267,10731132,10779516,10809665,10856248,10859162,10878253,10882076,10893180,10940549,10942776,10944116,11054407,11267889,11278256,11279013,11331758,11447119,11583616,11739728,11773058,11809876,11882543,12137948,12242108,12356740,12414729,12459787,12502740,12537569,12537572,126…	140.102													1	DRSC34923	0.601498	0.0202896	-1.2758	0.00639973	-0.0427071	0.886912						DRSC26047	-0.302765	DRSC07446	-1.85961
FBgn0014007	Ptp69D	2		ER retention of the cleaved EGFR ligand Spitz | ERK Signalling Dynamics	transmembrane receptor/Ig-repeat, protein tyrosine phosphatase, binds to PTP 99A, involved in fly axonal outgrowth,human ortholog CD45/PTPC is 140 kDa, involved in T and B cell antigen receptor regulation, modulates JAK, PTPD in humans is 214 kDa,mouse has reduced life-span, axial skeleton atropy, kyphosis and learning defects	receptor, pathway	PTPRA,PTPRC	protein tyrosine phosphatase, receptor type, A | protein tyrosine phosphatase, receptor type, C	2	Gene:PTPRC Term:Immunodeficiency due to defect in CD3-epsilon (3) | Gene:PTPRC Term:{Hepatitis C virus, response to therapy of}, 609532 (3) | Gene:PTPRC Term:{Hepatitis C virus infection, response to therapy of}, 609532 (3) | Gene:PTPRC Term:Severe combined immunodeficiency, T-cell negative, B-cell/natural killer cell-positive type, 608971 (3) | Gene:PTPRC Term:Severe combined immunodeficiency, T…	Gene:PTPRC Term:Hematological and biochemical traits	GO:0000902~cell morphogenesis,GO:0000904~cell morphogenesis involved in differentiation,GO:0006470~protein amino acid dephosphorylation,GO:0006793~phosphorus metabolic process,GO:0006796~phosphate metabolic process,GO:0006928~cell motion,GO:0007155~cell adhesion,GO:0007409~axonogenesis,GO:0007411~axon guidance,GO:0007414~axonal defasciculation,GO:0007415~defasciculation of motor neuron axon,GO:00…	GO:0005886~plasma membrane,GO:0016021~integral to membrane,GO:0031224~intrinsic to membrane,	GO:0004721~phosphoprotein phosphatase activity,GO:0004725~protein tyrosine phosphatase activity,GO:0016791~phosphatase activity,GO:0019198~transmembrane receptor protein phosphatase activity,	IPR000242:Protein-tyrosine phosphatase, receptor/non-receptor type,IPR000387:Dual-specific/protein-tyrosine phosphatase, conserved region,IPR000387:Protein-tyrosine phosphatase,IPR003598:Immunoglobulin subtype 2,IPR003599:Immunoglobulin subtype,IPR003961:Fibronectin, type III,IPR007110:Immunoglobulin-like,IPR008957:Fibronectin, type III-like fold,IPR013106:Immunoglobulin V-set,IPR013783:Immunoglo…	PF00041:332-425,PF00041:fn3,PF00102:1213-1449,PF00102:Y_phosphatase,PF07686:Immunoglobulin V-set domain,PF07686:V-set,	0	0	10069336,10203809,10230780,10230791,10322452,10359699,10415342,10648238,10648243,10731132,11179878,11476870,11493634,11683993,11684671,11709149,11719202,11814553,11891122,12014990,12537569,12537572,12593986,12807778,14623821,15331236,15617679,15744048,16110336,16213816,16280124,16514605,1657402,17569856,18356078,2554325,7527841,8226938,8531685,8543167,8562420,8596946,8598046,8663981,8835859,88981…	10.8092													3	DRSC41037	0.753026	0.00236895	1.44357	0.00706266	-0.415832	0.327196						DRSC11258	1.70898
FBgn0015024	CkIalpha	4	0	ERK Signalling Dynamics | Hedghog secretion | Modifiers of Notch Signalling | Molecular circadian clock in Drosophila	CK-I	pathway	CSNK1A1	casein kinase 1, alpha 1	9		Gene:CSNK1A1 Term:Esophageal cancer	GO:0006259~DNA metabolic process,GO:0006281~DNA repair,GO:0006468~protein amino acid phosphorylation,GO:0006793~phosphorus metabolic process,GO:0006796~phosphate metabolic process,GO:0006897~endocytosis,GO:0006909~phagocytosis,GO:0006911~phagocytosis, engulfment,GO:0006974~response to DNA damage stimulus,GO:0007166~cell surface receptor linked signal transduction,GO:0007224~smoothened signaling p…	0	GO:0000166~nucleotide binding,GO:0000287~magnesium ion binding,GO:0001882~nucleoside binding,GO:0001883~purine nucleoside binding,GO:0004672~protein kinase activity,GO:0004674~protein serine/threonine kinase activity,GO:0005524~ATP binding,GO:0017076~purine nucleotide binding,GO:0030554~adenyl nucleotide binding,GO:0032553~ribonucleotide binding,GO:0032555~purine ribonucleotide binding,GO:0032559…	IPR000719:Protein kinase, core,IPR008271:Serine/threonine protein kinase, active site,IPR017441:Protein kinase, ATP binding site,IPR017442:Serine/threonine protein kinase-related,	PF00069:Pkinase,PF00069:Protein kinase domain,	dme04340:Hedgehog signaling pathway,dme04711:Circadian rhythm,	P00015:Circadian clock system,P00025:Hedgehog signaling pathway,P00049:Parkinson disease,P00057:Wnt signaling pathway,	10683140,10731132,10908587,11927557,11955436,12123592,12127767,12231619,12446114,12537569,12537572,12537573,12537574,12663920,12850443,14701759,14759367,14966281,15205520,15363803,15534205,15592457,15616552,15691757,15691767,15817814,15866154,15879199,16110336,16115200,16118195,16311596,16326393,16336044,16386907,16496002,16606693,16824921,16987508,17569856,8832407,	202.753													2.5	DRSC25564	-0.0380498	0.710069	-1.50737	0.000635465			DRSC25564	-1.02646	0.0236794	1.32387	0.00825388	DRSC25564	-3.51834	DRSC20231	-1.41531
FBgn0015269	Nf1	1	1	RNA interference screening in Drosophila primary cells for genes involved in muscle assembly and maintenance	NF1, Neurofibromin regulates longevity and stress resistance through cAMP regulation of mitochondrial respiration and ROS production, and NF1 may be treatable using catalytic antioxidants	pathway	NF1	neurofibromin 1	9	Gene:NF1 Term:Noonan syndrome 1, 163950 (3) | Gene:NF1 Term:Metachondromatosis, 156250 (3) | Gene:NF1 Term:Watson syndrome, 193520 (3) | Gene:NF1 Term:Neurofibromatosis, type 1, 162200 (3) | Gene:NF1 Term:Neurofibromatosis, familial spinal, 162210 (3) | Gene:NF1 Term:LEOPARD syndrome 1, 151100 (3) | Gene:NF1 Term:Neurofibromatosis-Noonan syndrome, 601321 (3) | Gene:NF1 Term:Melanoma, desmoplastic…		GO:0006140~regulation of nucleotide metabolic process,GO:0006979~response to oxidative stress,GO:0007242~intracellular signaling cascade,GO:0007264~small GTPase mediated signal transduction,GO:0007265~Ras protein signal transduction,GO:0007568~aging,GO:0007610~behavior,GO:0007611~learning or memory,GO:0007612~learning,GO:0007613~memory,GO:0007614~short-term memory,GO:0007622~rhythmic behavior,GO:…	0	GO:0005083~small GTPase regulator activity,GO:0005096~GTPase activator activity,GO:0005099~Ras GTPase activator activity,GO:0008047~enzyme activator activity,GO:0030695~GTPase regulator activity,GO:0060589~nucleoside-triphosphatase regulator activity,	IPR001251:Cellular retinaldehyde-binding/triple function, C-terminal,IPR001936:Ras GTPase-activating protein,	PF00616:GTPase-activator protein for Ras-like GTPase,PF00616:RasGAP,PF00650:CRAL_TRIO,	0	0	10028969,10637629,10706269,10706287,10731132,10790334,10980431,11128988,11179818,11240291,11430799,11462211,11517334,11567138,11715043,11741030,11788835,11832242,11834735,11838530,12111533,12270109,12486701,12537572,12537573,12618308,12626480,12835387,12975318,14684833,15020472,15583390,16110336,16139203,16359857,16360675,16513807,17114577,17344229,17369827,17569856,9115203,9115204,	2.3651	NM_010897	-0.275437	-0.201466	0.0860138	0	0.209141							3	DRSC16758	0.167437	0.460017	0.907008	0.00431655	0.165604	0.243799						DRSC29934	1.70371	DRSC16758	3.01289
FBgn0015527	pen	1		S2R+ Morphology Screen	Translation, ribosomal structure and biogenesis	target, translation	KIAA0020	KIAA0020	9		0	GO:0002165~instar larval or pupal development,GO:0007444~imaginal disc development,GO:0007472~wing disc morphogenesis,GO:0007475~apposition of dorsal and ventral imaginal disc-derived wing surfaces,GO:0007476~imaginal disc-derived wing morphogenesis,GO:0007552~metamorphosis,GO:0007560~imaginal disc morphogenesis,GO:0008587~imaginal disc-derived wing margin morphogenesis,GO:0009791~post-embryonic …	0	GO:0003723~RNA binding,	IPR001313:Pumilio RNA-binding region,IPR011989:Armadillo-like helical,IPR012959:CPL,	PF00806:PUF,PF08144:CPL,	0	0	10731132,10731138,11389437,12537568,12537572,12537573,12537574,14605208,16110336,17569856,17569867,8248259,8552658,9136017,9520435,	173.903													3	DRSC41042	0.399947	0.49543	-0.820345	0.0160048	-0.230914	0.525539	DRSC41042	1.33256	0.0317203	-0.113369	0.875482	DRSC20583	2.86264	DRSC20583	2.86264
FBgn0015799	Rbf	7		A genome-wide Drosophila RNAi screen for the mitochondrial calcium uniporter | A genome-wide RNA interference screen identifies putative chromatin regulators essential for E2F repression | CRACM1 Is a Plasma Membrane Protein Essential for Store-Operated Ca2+ Entry | Flockhouse Virus | Identification of genes required for HOW-dependent RNA degradation | S2R+ Morphology Screen | Screen for novel re…	RBF blocks Cyclin D/Cdk4	target, cell cycle	RBL1	retinoblastoma-like 1 (p107)	9			GO:0000080~G1 phase of mitotic cell cycle,GO:0000122~negative regulation of transcription from RNA polymerase II promoter,GO:0000278~mitotic cell cycle,GO:0003006~reproductive developmental process,GO:0006259~DNA metabolic process,GO:0006260~DNA replication,GO:0006261~DNA-dependent DNA replication,GO:0006275~regulation of DNA replication,GO:0006277~DNA amplification,GO:0006350~transcription,GO:00…	GO:0000785~chromatin,GO:0005654~nucleoplasm,GO:0005667~transcription factor complex,GO:0005694~chromosome,GO:0031523~Myb complex,GO:0031974~membrane-enclosed lumen,GO:0031981~nuclear lumen,GO:0035189~Rb-E2F complex,GO:0043228~non-membrane-bounded organelle,GO:0043232~intracellular non-membrane-bounded organelle,GO:0043233~organelle lumen,GO:0044427~chromosomal part,GO:0044451~nucleoplasm part,GO:…	GO:0003677~DNA binding,GO:0008134~transcription factor binding,GO:0010843~promoter binding,GO:0043565~sequence-specific DNA binding,	IPR002719:Retinoblastoma-associated protein, B-box,IPR002720:Retinoblastoma-associated protein, A-box,IPR006670:Cyclin,IPR013763:Cyclin-related,	PF01857:RB_B,PF01857:Retinoblastoma-associated protein B domain,PF01858:RB_A,PF01858:Retinoblastoma-associated protein A domain,	dme04350:TGF-beta signaling pathway,	0	10022834,10072362,10096018,10322485,10556972,10637629,10652268,10679387,10693760,10731132,10731134,10731137,10801421,10854336,10934032,10970847,10970848,10996806,11018009,11128988,11231579,11337470,11348589,11377964,11748144,11807028,11840322,11861483,11880344,12015606,12093739,12223407,12234932,12242236,12537569,12537572,12586057,12601174,12612083,12651890,12695332,12815720,12835382,12881421,129…	29.6419													1	DRSC35979	1.72604	1.22561e-06	-0.770214	0.00502539	-0.422386	0.0683394						DRSC25213	-2.19307	DRSC18704	-1.66778
FBgn0020497	emb	5	5	Functional genomic analysis of the Wnt-Wingless Signaling Pathway | Genome-wide RNAi screen to identify essential factors for nuclear mRNA export in Drosophila | MAPK Signaling Pathway Screen | Modifiers of Notch Signalling | S2R+ Morphology Screen	nuclear exportin	pathway	XPO1	exportin 1 (CRM1 homolog, yeast)	7			GO:0000059~protein import into nucleus, docking,GO:0000226~microtubule cytoskeleton organization,GO:0006403~RNA localization,GO:0006461~protein complex assembly,GO:0006605~protein targeting,GO:0006606~protein import into nucleus,GO:0006611~protein export from nucleus,GO:0006886~intracellular protein transport,GO:0006913~nucleocytoplasmic transport,GO:0007010~cytoskeleton organization,GO:0007017~m…	GO:0005635~nuclear envelope,GO:0005643~nuclear pore,GO:0012505~endomembrane system,GO:0016021~integral to membrane,GO:0031224~intrinsic to membrane,GO:0031967~organelle envelope,GO:0031975~envelope,GO:0046930~pore complex,	GO:0005049~nuclear export signal receptor activity,GO:0008565~protein transporter activity,GO:0032182~small conjugating protein binding,GO:0032183~SUMO binding,	IPR001494:Importin-beta, N-terminal,IPR011989:Armadillo-like helical,IPR013598:Exportin-1/Importin-beta-like,IPR014877:Exportin 1, C-terminal,	PF03810:IBN_N,PF03810:Importin-beta N-terminal domain,PF08389:Exportin 1-like protein,PF08389:Xpo1,PF08767:CRM1 C terminal,PF08767:CRM1_C,	0	0	10471706,10636888,10731132,10924475,11944946,11988767,12537568,12537569,12537572,12537573,12537574,12538513,12743041,14605208,14638854,14759367,16027171,16103875,16110336,16496002,17569856,17569867,18332128,9374400,	115.595	NM_134014	0.240986	0.894527	0.906506	1.23002	0.889084	-0.451069	1.8781	0.320031	-0.859884	-0.279783	0.335831	3	DRSC03528	0.210987	0.219318	0.60844	0.002146			DRSC33027	2.09271	0.00677153	0.330949	0.520973	DRSC03528	1.80914
FBgn0022764	Sin3A	13	0	A genome-wide Drosophila RNAi screen for the mitochondrial calcium uniporter | ER retention of the cleaved EGFR ligand Spitz | ERK Signalling Dynamics | Genes involved in protein secretion and Golgi organization | Genetic modifiers of cell survival following exposure to DNA damaging agents | Kc Cell Morphology | MAPK Signaling Pathway Screen | Modifiers of Intracellular aggregates derived from mi…	histone deacetylase complex, SIN3 homolog A, transcription regulator (yeast)	target, cell cycle	SIN3B,SIN3A	SIN3 homolog B, transcription regulator (yeast) | SIN3 homolog A, transcription regulator (yeast)	7		Gene:SIN3A Term:Height | Gene:SIN3A Term:Sudden cardiac arrest	GO:0000902~cell morphogenesis,GO:0000904~cell morphogenesis involved in differentiation,GO:0006355~regulation of transcription, DNA-dependent,GO:0007346~regulation of mitotic cell cycle,GO:0007422~peripheral nervous system development,GO:0007517~muscle organ development,GO:0009890~negative regulation of biosynthetic process,GO:0010558~negative regulation of macromolecule biosynthetic process,GO:0…	GO:0000118~histone deacetylase complex,GO:0000228~nuclear chromosome,GO:0000785~chromatin,GO:0000790~nuclear chromatin,GO:0000791~euchromatin,GO:0005654~nucleoplasm,GO:0005694~chromosome,GO:0016580~Sin3 complex,GO:0016585~chromatin remodeling complex,GO:0031974~membrane-enclosed lumen,GO:0031981~nuclear lumen,GO:0043228~non-membrane-bounded organelle,GO:0043232~intracellular non-membrane-bounded …	GO:0003677~DNA binding,GO:0003700~transcription factor activity,GO:0003702~RNA polymerase II transcription factor activity,GO:0003712~transcription cofactor activity,GO:0008134~transcription factor binding,GO:0016564~transcription repressor activity,GO:0030528~transcription regulator activity,	IPR003822:Paired amphipathic helix,IPR013194:Histone deacetylase interacting,IPR020003:ATPase, F1/V1/A1 complex, alpha/beta subunit, nucleotide-binding domain, active site,	PF02671:587-646,PF02671:PAH,PF08295:HDAC_interact,PF08295:Histone deacetylase,	0	P00029:Huntington disease,P00059:p53 pathway,	10471706,10488333,10589671,10655223,10731132,10904264,10920384,10978285,11080159,11081516,11102367,11404335,11493925,11606202,11706997,11711432,11733051,11748137,11779831,12077326,12537572,12537573,12586708,12834867,12865422,12939280,14668378,14684833,15112229,15238527,15454546,15691757,15965261,16030350,16108065,16110336,16547170,16880385,17173055,17372656,17569856,18327897,18535655,9093851,9305…	37.339													3	DRSC37642	-0.119363	0.334188	-0.531548	0.00272127	-0.644325	0.0145045	DRSC30801	1.93411	0.0289103	-0.30104	0.740154	DRSC07552	1.93553	DRSC37642	1.96647
FBgn0025825	Hdac3	2	2	Hh Signalling | S2R+ Morphology Screen	histone deacetylase	target, cell cycle	HDAC3	histone deacetylase 3	8			GO:0006325~chromatin organization,GO:0006342~chromatin silencing,GO:0006355~regulation of transcription, DNA-dependent,GO:0006476~protein amino acid deacetylation,GO:0009890~negative regulation of biosynthetic process,GO:0010558~negative regulation of macromolecule biosynthetic process,GO:0010605~negative regulation of macromolecule metabolic process,GO:0010629~negative regulation of gene express…	0	GO:0004407~histone deacetylase activity,GO:0016811~hydrolase activity, acting on carbon-nitrogen (but not peptide) bonds, in linear amides,GO:0019213~deacetylase activity,GO:0033558~protein deacetylase activity,	IPR000286:Histone deacetylase superfamily,IPR003084:Histone deacetylase,	PF00850:Histone deacetylase domain,PF00850:Hist_deacetyl,	0	P00057:Wnt signaling pathway,P00059:p53 pathway,	10731132,10831834,11281647,12419199,12537568,12537572,12537573,12537574,14527431,14605208,15013794,15454538,16110336,16137856,16632473,17569856,17569867,18309295,18454196,9852957,	46.9635	NM_010411	-0.773245	0.199625	-0.00115462	-0.408321	0.517024							1	DRSC12352	-0.174465	0.212186	-0.871959	0.0142356	-0.0207446	0.936085	DRSC32475	-0.949649	0.0301581	0.619559	0.467446	DRSC12352	-1.56336
FBgn0029868	CG3446	4		Comparison of GPCR Induced vs. Small G-Protein Induced Signalling to the Nucleus | ERK Signalling Dynamics | S2R+ Morphology Screen | VSV Screen	NADH dehydrogenase activity, oxidative phosphorylation, mitochondrium	target, oxidative phos	NDUFA13	NADH dehydrogenase (ubiquinone) 1 alpha subcomplex, 13	2	Gene:NDUFA13 Term:{Thyroid carcinoma, Hurthle cell}, 607464 (3)		GO:0006091~generation of precursor metabolites and energy,GO:0006119~oxidative phosphorylation,GO:0006120~mitochondrial electron transport, NADH to ubiquinone,GO:0006793~phosphorus metabolic process,GO:0006796~phosphate metabolic process,GO:0015980~energy derivation by oxidation of organic compounds,GO:0016310~phosphorylation,GO:0022900~electron transport chain,GO:0022904~respiratory electron tra…	GO:0005739~mitochondrion,GO:0005740~mitochondrial envelope,GO:0005743~mitochondrial inner membrane,GO:0005746~mitochondrial respiratory chain,GO:0005747~mitochondrial respiratory chain complex I,GO:0019866~organelle inner membrane,GO:0030964~NADH dehydrogenase complex,GO:0031090~organelle membrane,GO:0031966~mitochondrial membrane,GO:0031967~organelle envelope,GO:0031975~envelope,GO:0044429~mitoc…	GO:0003954~NADH dehydrogenase activity,GO:0016651~oxidoreductase activity, acting on NADH or NADPH,	IPR009346:GRIM-19,	PF06212:GRIM-19,PF06212:GRIM-19 protein,	dme00190:Oxidative phosphorylation,	0	10731132,12537568,12537572,12537573,12537574,16110336,16648587,17569856,17569867,	54.149													3	DRSC31911	0.729643	0.00169206	1.36077	0.00493122	0.565433	0.0609579						DRSC26200	0.037775	DRSC18306	0.299955
FBgn0031069	Pmp70	1		CRACM1 Is a Plasma Membrane Protein Essential for Store-Operated Ca2+ Entry	ABCD-like transporter, peroxisome, Zellweger synd. ABCD3, adrenoleucodystrophy ABCD1	transporter	ABCD3	ATP-binding cassette, sub-family D (ALD), member 3	9	Gene:ABCD3 Term:Zellweger syndrome-2 (3)		GO:0007031~peroxisome organization,	GO:0005777~peroxisome,GO:0005778~peroxisomal membrane,GO:0005779~integral to peroxisomal membrane,GO:0016021~integral to membrane,GO:0031090~organelle membrane,GO:0031224~intrinsic to membrane,GO:0031231~intrinsic to peroxisomal membrane,GO:0031300~intrinsic to organelle membrane,GO:0031301~integral to organelle membrane,GO:0031903~microbody membrane,GO:0042579~microbody,GO:0043190~ATP-binding ca…	GO:0000166~nucleotide binding,GO:0001882~nucleoside binding,GO:0001883~purine nucleoside binding,GO:0005524~ATP binding,GO:0015399~primary active transmembrane transporter activity,GO:0015405~P-P-bond-hydrolysis-driven transmembrane transporter activity,GO:0016820~hydrolase activity, acting on acid anhydrides, catalyzing transmembrane movement of substances,GO:0016887~ATPase activity,GO:0017076~p…	IPR003439:ABC transporter-like,IPR003593:ATPase, AAA+ type, core,IPR010509:ABC transporter, N-terminal,IPR017871:ABC transporter, conserved site,IPR017940:ABC transporter integral membrane type 1,	PF00005:ABC_tran,PF06472:ABC_membrane_2,	dme02010:ABC transporters,	0	10731132,12537572,12767830,16357214,	28.6358	NM_008991	-0.686406	-0.156498	0	0	0.120352							3	DRSC41060	0.415098	0.00893362	1.0828	0.0126412	-0.131357	0.660271						DRSC19488	3.98987	DRSC19488	3.98987
FBgn0031542	CG15414	3	1	Comparison of GPCR Induced vs. Small G-Protein Induced Signalling to the Nucleus | ERK Signalling Dynamics | Hedghog secretion	proline-rich extensine domain protein, similar to plant cell wall protein	target, matrix	0	0	0			0	0	0	0	0	0	0	10731132,12537572,	0													2	DRSC22353	-0.938236	0.638801	-1.16185	0.0114981	-2.74994	0.0385932						DRSC28498	-0.556406	DRSC00429	-0.067364
FBgn0032086,FBgn0013746	CG17906, alien	0		0	275 aa, 6 TMDs, paralog of rolling stone, an which includes the hamster androgen-induced FAR-17a protein (Q60534) [1]. The function of these proteins is unknown but it is thought to have a central role in the fusion process during myogenesis, within the somatic mesoderm.	receptor	0	0	0			0	0	0	0	0	0	0	10731132,12537572,16496002,														1	(DRSC24008)	0.239478	0.339628	-0.95091	0.0055281			DRSC41264	-1.14541	0.0922436	-0.147084	0.770356	DRSC24008	1.90992	DRSC02641	0.816296
FBgn0032949	Lamp1	2	2	Hedghog secretion | Nuclear targeting factor of Mad	lysosome associated protein/LAMP-like	target, autophagy	LAMP1	lysosomal-associated membrane protein 1	4			0	0	0	IPR002000:Lysosome-associated membrane glycoprotein (Lamp)/CD68,IPR018133:LAMP/LAMP-like membrane glycoprotein,	PF01299:Lamp,	dme04142:Lysosome,	0	10731132,12537572,14521833,16387886,16825573,17893096,	1349.22	NM_010684	0	-0.582512	1.00633	0.862987	-0.217591							1	DRSC03727	-0.611975	0.272568	-1.0216	0.0410248	0.66921	0.158592						DRSC03727	-1.88262
FBgn0035334	CG8993	0	0	0	mitochondrial protein, similar to thioredoxin 2, HIF1a response to hypoxia	target, oxidative phos	TXN2	thioredoxin 2	8			GO:0006662~glycerol ether metabolic process,GO:0018904~organic ether metabolic process,GO:0019725~cellular homeostasis,GO:0034984~cellular response to DNA damage stimulus,GO:0042592~homeostatic process,GO:0045454~cell redox homeostasis,	GO:0005739~mitochondrion,	GO:0009055~electron carrier activity,GO:0015035~protein disulfide oxidoreductase activity,GO:0015036~disulfide oxidoreductase activity,GO:0016667~oxidoreductase activity, acting on sulfur group of donors,	IPR005746:Thioredoxin,IPR006662:Thioredoxin-like subdomain,IPR012335:Thioredoxin fold,IPR013766:Thioredoxin domain,IPR015467:Thioredoxin, core,IPR017936:Thioredoxin-like,	PF00085:Thioredoxin,	0	P00030:Hypoxia response via HIF activation,	10731132,11719206,12408803,12537572,	159.892													1	DRSC27318	0.0174532	0.969223	-0.799331	0.010749	-0.5514	0.0300295	DRSC41267	-2.28581	0.0256739	0.224519	0.753985	DRSC27318	-1.26074	DRSC08616	0.078575
FBgn0035872	CG7185	9		CRACM1 Is a Plasma Membrane Protein Essential for Store-Operated Ca2+ Entry | ER retention of the cleaved EGFR ligand Spitz | General Secretion Screen | Genes regulating lipid storage in Drosophila melanogaster | Identification and characterization of proteins required for MicroRNA and siRNA biogenesis and functioning | Kc Cell Morphology | MAPK Signaling Pathway Screen | Nuclear targeting factor…	nuclear protein,	target, mRNA stability	CPSF6	cleavage and polyadenylation specific factor 6, 68kDa	9		Gene:CPSF6 Term:Height	GO:0000381~regulation of alternative nuclear mRNA splicing, via spliceosome,GO:0006379~mRNA cleavage,GO:0006396~RNA processing,GO:0006397~mRNA processing,GO:0016071~mRNA metabolic process,GO:0043484~regulation of RNA splicing,GO:0048024~regulation of nuclear mRNA splicing, via spliceosome,GO:0050684~regulation of mRNA processing,GO:0051252~regulation of RNA metabolic process,	GO:0005654~nucleoplasm,GO:0005849~mRNA cleavage factor complex,GO:0031974~membrane-enclosed lumen,GO:0031981~nuclear lumen,GO:0043233~organelle lumen,GO:0044451~nucleoplasm part,GO:0070013~intracellular organelle lumen,	GO:0000166~nucleotide binding,GO:0003723~RNA binding,GO:0003729~mRNA binding,	IPR000504:RNA recognition motif, RNP-1,IPR012677:Nucleotide-binding, alpha-beta plait,	PF00076:RBD,PF00076:RRM_1,	0	0	10731132,10908584,10908586,12136017,12537568,12537569,12537572,12537573,12537574,14605208,15492211,16110336,17151602,17194782,17372656,17569856,17569867,	70.4693	NM_019758	-0.402207	-0.439481	0.164529	0.397693	-0.145605	-0.631602	-2.38957	-1.07341	-0.0873646	-0.74936	-0.177487	4.5	DRSC34892	-0.0283777	0.803997	0.98808	0.0431038	-1.22828	0.00611234						DRSC10781	2.54561
FBgn0036316	CG10960	6	5	ER retention of the cleaved EGFR ligand Spitz | MAPK Signaling Pathway Screen | Modifiers of Notch Signalling | p53 | RTK Specificity | Screen for genes affecting Listeria monocytogenes infection in Drosophila SL2 cell line.	glucose/inositol transporter	transporter	SLC2A8	solute carrier family 2 (facilitated glucose transporter), member 8	5			GO:0055085~transmembrane transport,	GO:0016021~integral to membrane,GO:0031224~intrinsic to membrane,	GO:0005355~glucose transmembrane transporter activity,GO:0015145~monosaccharide transmembrane transporter activity,GO:0015149~hexose transmembrane transporter activity,GO:0051119~sugar transmembrane transporter activity,	IPR003663:Sugar/inositol transporter,IPR005828:General substrate transporter,IPR005829:Sugar transporter, conserved site,	PF00083:Sugar,PF00083:Sugar_tr,	0	0	10731132,12417656,12537568,12537572,12537573,12537574,12586708,14605208,15501232,16020693,16094372,16110336,17569856,17569867,	5.16826													2	DRSC09807	-0.692243	0.000172158	-1.36228	8.18558e-07	-0.544353	0.0195858						DRSC09807	-1.65492	DRSC09808	-1.00182
FBgn0036980	RhoBTB	0	0	0	small g-protein, similar to Rho-related BTB domain containing 2	pathway	RHOBTB1,RHOBTB2	Rho-related BTB domain containing 1 | Rho-related BTB domain containing 2	8		Gene:RHOBTB1 Term:Diastolic blood pressure	GO:0007242~intracellular signaling cascade,GO:0007264~small GTPase mediated signal transduction,	0	GO:0000166~nucleotide binding,GO:0003924~GTPase activity,GO:0005525~GTP binding,GO:0017076~purine nucleotide binding,GO:0019001~guanyl nucleotide binding,GO:0032553~ribonucleotide binding,GO:0032555~purine ribonucleotide binding,GO:0032561~guanyl ribonucleotide binding,	IPR000210:BTB/POZ-like,IPR001806:Ras GTPase,IPR005225:Small GTP-binding protein,IPR011333:BTB/POZ fold,IPR013069:BTB/POZ,IPR013753:Ras,	PF00071:Ras,PF00651:BTB,	0	0	10731132,11902673,12537572,12593803,12975351,15834148,	11.8025													3	DRSC11877	0.0175667	0.974079	-1.02754	0.0186074			DRSC36495	1.51927	0.0489073	-0.869953	0.161132	DRSC11877	1.66298
FBgn0037166	CG11426	3		ERK Signalling Dynamics | Hedghog secretion | MAPK Signaling Pathway Screen	Phosphatidic acid phosphatase type 2	pathway	PPAP2C	phosphatidic acid phosphatase type 2C	5			GO:0006793~phosphorus metabolic process,GO:0006796~phosphate metabolic process,GO:0007602~phototransduction,GO:0009314~response to radiation,GO:0009416~response to light stimulus,GO:0009581~detection of external stimulus,GO:0009582~detection of abiotic stimulus,GO:0009583~detection of light stimulus,GO:0009628~response to abiotic stimulus,GO:0016311~dephosphorylation,GO:0051606~detection of stimu…	0	GO:0008195~phosphatidate phosphatase activity,GO:0016791~phosphatase activity,	IPR000326:Phosphatidic acid phosphatase type 2/haloperoxidase,	PF01569:PAP2,PF01569:PAP2 superfamily,	dme00561:Glycerolipid metabolism,dme00564:Glycerophospholipid metabolism,dme00565:Ether lipid metabolism,dme00600:Sphingolipid metabolism,	0	10731132,10908587,12537568,12537572,12537573,12537574,14685263,16110336,16476663,17055976,17569856,17569867,18670138,	8.95536													3	DRSC30907	0.0574498	0.840908	0.882349	0.0466621	0.628442	0.224692						DRSC27815	0.328883	DRSC11658	-1.28586
FBgn0037513	pyd3	1	0	Comparison of GPCR Induced vs. Small G-Protein Induced Signalling to the Nucleus	beta alanine synthase, pyrimidine metabolism	target, metabolism	UPB1	ureidopropionase, beta	9	Gene:UPB1 Term:Beta-ureidopropionase deficiency, 613161 (3)		GO:0006206~pyrimidine base metabolic process,GO:0006208~pyrimidine base catabolic process,GO:0009112~nucleobase metabolic process,GO:0034655~nucleobase, nucleoside, nucleotide and nucleic acid catabolic process,GO:0034656~nucleobase, nucleoside and nucleotide catabolic process,GO:0044270~nitrogen compound catabolic process,GO:0046113~nucleobase catabolic process,GO:0046700~heterocycle catabolic p…	0	GO:0003837~beta-ureidopropionase activity,GO:0016811~hydrolase activity, acting on carbon-nitrogen (but not peptide) bonds, in linear amides,GO:0042802~identical protein binding,	IPR003010:Nitrilase/cyanide hydratase and apolipoprotein N-acyltransferase,	PF00795:Carbon-nitrogen hydrolase,PF00795:CN_hydrolase,	dme00240:Pyrimidine metabolism,dme00410:beta-Alanine metabolism,dme00770:Pantothenate and CoA biosynthesis,dme00983:Drug metabolism,	P02771:Pyrimidine Metabolism,	10731132,11454750,12537568,12537572,12537573,12537574,14605208,14630943,16110336,16361227,17569856,17569867,18336837,18448119,	41.8026													1	DRSC21640	0.0695041	0.827066	-1.03674	0.00363306	-0.114123	0.724066						DRSC15459	-0.630025	DRSC21640	1.51487
FBgn0038321	CG6218	1	1	ERK Signalling Dynamics	similar to N-acetylglucosamine kinase, sugar and amino acid metabolism	target, metabolism	NAGK	N-acetylglucosamine kinase	9			0	0	0	IPR002731:ATPase, BadF/BadG/BcrA/BcrD type,	PF01869:BadF/BadG/BcrA/BcrD ATPase family,PF01869:BcrAD_BadFG,	dme00520:Amino sugar and nucleotide sugar metabolism,	0	10731132,11719206,12537568,12537572,12537573,12537574,12765609,14605208,15501232,16110336,16762338,17194782,17569856,17569867,	4.9295													1	DRSC15994	0.237505	0.128886	1.02357	0.0520476	0.161254	0.583137	DRSC41270	-1.09994	0.0130116	0.0687939	0.918569	DRSC15994	-1.66595
FBgn0038746	Surf6	2	2	Comparison of GPCR Induced vs. Small G-Protein Induced Signalling to the Nucleus | S2R+ Morphology Screen	nucleosome	target, transcription	SURF6	surfeit 6	7			GO:0006461~protein complex assembly,GO:0008535~respiratory chain complex IV assembly,GO:0022613~ribonucleoprotein complex biogenesis,GO:0034621~cellular macromolecular complex subunit organization,GO:0034622~cellular macromolecular complex assembly,GO:0042254~ribosome biogenesis,GO:0043623~cellular protein complex assembly,GO:0043933~macromolecular complex subunit organization,GO:0065003~macromol…	GO:0005730~nucleolus,GO:0031974~membrane-enclosed lumen,GO:0031981~nuclear lumen,GO:0043228~non-membrane-bounded organelle,GO:0043232~intracellular non-membrane-bounded organelle,GO:0043233~organelle lumen,GO:0070013~intracellular organelle lumen,	GO:0015232~heme transporter activity,GO:0051184~cofactor transporter activity,	IPR007019:Surfeit locus 6,	PF04935:SURF6,	0	0	10731132,12537569,12537572,12695332,14630943,16713952,17372656,	161.644	NM_009298	-0.181149	0.0330882	-0.0484122	-0.682928	-4.32193							2	DRSC15588	-0.0945065	0.427505	-0.998872	0.0442602	-1.76796	0.0180983	DRSC41271	-0.684407	0.045804	0.280586	0.751658	DRSC29437	0.862715	DRSC15588	-1.3116
FBgn0040339	MED22	3	3	ERK Signalling Dynamics | Genes involved in protein secretion and Golgi organization | S2R+ Morphology Screen	nuclear protein, transcription, similar to Mediator of RNA polymerase II transcription subuni	transcription factor	MED22	mediator complex subunit 22	8			GO:0006350~transcription,GO:0006355~regulation of transcription, DNA-dependent,GO:0006357~regulation of transcription from RNA polymerase II promoter,GO:0045449~regulation of transcription,GO:0051252~regulation of RNA metabolic process,	GO:0005654~nucleoplasm,GO:0016592~Srb-mediator complex,GO:0031974~membrane-enclosed lumen,GO:0031981~nuclear lumen,GO:0043233~organelle lumen,GO:0044451~nucleoplasm part,GO:0070013~intracellular organelle lumen,	GO:0003702~RNA polymerase II transcription factor activity,GO:0016251~general RNA polymerase II transcription factor activity,GO:0016455~RNA polymerase II transcription mediator activity,GO:0030528~transcription regulator activity,	IPR009332:Mediator complex, subunit Med22,	PF06179:SURF5,PF06179:Surfeit locus protein 5,	0	0	10731132,10731137,11337470,12021283,12537568,12537569,12537572,12537573,12537574,14605208,15297616,15477388,15896742,15944359,16110336,17569856,17569867,9778506,	51.68													2	DRSC18175	-0.507835	4.0715e-05	-1.02214	2.66918e-06	-0.430036	0.0386319	DRSC35840	-0.932599	0.0556559	0.654683	0.582478	DRSC18175	2.12526
FBgn0040949	CG13998	1	1	ERK Signalling Dynamics	97 aa protein with putative signaling peptide and transmembrane domain	unknown	0	0	0			0	0	0	0	0	0	0	10731132,12537568,12537572,12537573,12537574,16110336,17569856,17569867,	0													3	DRSC02330	0.104719	0.675788	1.02938	0.043455	-0.170422	0.788852	DRSC41275	1.07103	0.0507026	0.133818	0.828249	DRSC02330	-1.25928
FBgn0041184	Socs36E	6		ER retention of the cleaved EGFR ligand Spitz | ERK Signalling Dynamics | Genome-wide RNAi screen to identify essential factors for nuclear mRNA export in Drosophila | Identification and Characterization of JAK-STAT Pathway Components | MAPK Signaling Pathway Screen | RTK Specificity	suppressor of JAK-Stat signaling, interacts with src	pathway	SOCS5,SOCS4	suppressor of cytokine signaling 5 | suppressor of cytokine signaling 4	5		Gene:SOCS5 Term:Height | Gene:SOCS5 Term:Chronic obstructive pulmonary disease	GO:0002165~instar larval or pupal development,GO:0007242~intracellular signaling cascade,GO:0007243~protein kinase cascade,GO:0007259~JAK-STAT cascade,GO:0007444~imaginal disc development,GO:0007472~wing disc morphogenesis,GO:0007476~imaginal disc-derived wing morphogenesis,GO:0007477~notum development,GO:0007482~haltere development,GO:0007552~metamorphosis,GO:0007560~imaginal disc morphogenesis,…	0	0	IPR000980:SH2 motif,IPR001496:SOCS protein, C-terminal,	PF00017:SH2,PF00017:SH2 domain,PF07525:SOCS box,PF07525:SOCS_box,	dme04630:Jak-STAT signaling pathway,	P00035:Interferon-gamma signaling pathway,	10731132,10851058,12101419,12194841,12204282,12464180,12479803,12537568,12537572,12537573,12537574,14668372,16000386,16055650,16061818,16094372,16110336,16387886,16401426,16616121,16794031,16964239,17008134,17227774,17569856,17569867,19083999,9778506,	15.8069													3	DRSC30658	-0.0659209	0.689454	0.954139	0.0427038	0.4811	0.216172						DRSC27917	-0.565107	DRSC02455	1.49004
FBgn0043458	CG12084	0	0	0	ubiquitin-ligase,	target, proteolysis	ZER1	zer-1 homolog (C. elegans)	9			GO:0006508~proteolysis,GO:0009057~macromolecule catabolic process,GO:0019941~modification-dependent protein catabolic process,GO:0030163~protein catabolic process,GO:0031396~regulation of protein ubiquitination,GO:0031399~regulation of protein modification process,GO:0032268~regulation of cellular protein metabolic process,GO:0043632~modification-dependent macromolecule catabolic process,GO:00442…	GO:0000151~ubiquitin ligase complex,GO:0031461~cullin-RING ubiquitin ligase complex,GO:0031462~Cul2-RING ubiquitin ligase complex,	GO:0004842~ubiquitin-protein ligase activity,GO:0016879~ligase activity, forming carbon-nitrogen bonds,GO:0016881~acid-amino acid ligase activity,GO:0019787~small conjugating protein ligase activity,	IPR011989:Armadillo-like helical,	0	0	0	10731132,10835395,11901120,12242236,12537568,12537569,12537572,12537573,12537574,14605208,16110336,17304241,17569856,17569867,	25.5682													1	DRSC26814	-0.876081	0.00121578	-1.4939	0.000549113	-0.269363	0.281103						DRSC26814	-1.74287	DRSC08247	-0.352608
FBgn0043884	mask	6	1	A genome-wide Drosophila RNAi screen for the mitochondrial calcium uniporter | ERK Signalling Dynamics | Genetic modifiers of cell survival following exposure to DNA damaging agents | Hh Signalling | Host factors important for uptake, survival and multiplication of chlamydia caviae | S2R+ Morphology Screen	binds Ras85D and csw, Ankyrin-repeat KH-domain containg membrane protein, Ankyrins are a family of proteins that link the integral membrane proteins to the underlying spectrin-actin cytoskeleton and play key roles in activities such as cell motility, activation, proliferation, contact and the maintenance of specialized membrane domains. Multiple isoforms of ankyrin with different affinities for v…	receptor	ANKRD17	ankyrin repeat domain 17	5			GO:0001654~eye development,GO:0001745~compound eye morphogenesis,GO:0001751~compound eye photoreceptor cell differentiation,GO:0001754~eye photoreceptor cell differentiation,GO:0006955~immune response,GO:0006959~humoral immune response,GO:0007010~cytoskeleton organization,GO:0007016~cytoskeletal anchoring at plasma membrane,GO:0007166~cell surface receptor linked signal transduction,GO:0007167~en…	GO:0005811~lipid particle,	GO:0003723~RNA binding,GO:0005198~structural molecule activity,GO:0005200~structural constituent of cytoskeleton,GO:0019207~kinase regulator activity,GO:0019887~protein kinase regulator activity,	IPR002110:Ankyrin,IPR004087:K Homology,IPR004088:K Homology, type 1,IPR018111:K Homology, type 1, subgroup,	PF00013:KH domain,PF00013:KH_1,PF00023:618-650,PF00023:Ank,	0	0	10731132,10908586,11782402,12242236,12537568,12537569,12537572,12537573,12537574,14605208,14684833,15922834,16094372,16110336,16163390,16979555,17194782,17372656,17569856,17569867,18327897,	28.7124													1	DRSC16005	-0.166507	0.117361	-1.14686	0.000194165	-0.251981	0.314752						DRSC25063	-0.796591	DRSC16005	-1.4337
FBgn0046687	Tre1	1	1	S2R+ Morphology Screen	transmembrane receptor, regulates transepithelial germ cell migration and fittness-tratis including selective nutrient intake, life span, and resistance to starvation and heat stress, ortholog of G protein-coupled receptor 84	receptor	GPR84	G protein-coupled receptor 84	5			GO:0001582~detection of chemical stimulus involved in sensory perception of sweet taste,GO:0003006~reproductive developmental process,GO:0006928~cell motion,GO:0007166~cell surface receptor linked signal transduction,GO:0007186~G-protein coupled receptor protein signaling pathway,GO:0007276~gamete generation,GO:0007280~pole cell migration,GO:0007281~germ cell development,GO:0007600~sensory percep…	GO:0005886~plasma membrane,GO:0016021~integral to membrane,GO:0031224~intrinsic to membrane,	GO:0008527~taste receptor activity,	IPR000276:7TM GPCR, rhodopsin-like,IPR017452:GPCR, rhodopsin-like superfamily,	PF00001:7tm_1,	0	0	10731132,10884225,10908591,11301013,11509254,11519072,11566105,11704765,12242239,12505997,12537569,12537572,12814944,12932322,14691551,15108810,15126400,15196560,15268881,15501232,16213208,16213218,16213219,16452134,16783380,16797177,16806899,16980395,18327897,18824569,9927464,	35.5996													1	DRSC18726	0.327587	0.0745159	-0.535922	0.00209587			DRSC40931	-1.60747	0.0187472	-0.170073	0.732294	DRSC28244	-0.224006	DRSC18726	2.85911
FBgn0050067	Obp50a	1	1	ERK Signalling Dynamics	sensory perception	receptor	0	0	0			GO:0007600~sensory perception,GO:0007606~sensory perception of chemical stimulus,GO:0050877~neurological system process,GO:0050890~cognition,	0	GO:0005549~odorant binding,	0	0	0	0	10731132,12213773,12537568,12537572,12537573,12537574,14960367,16110336,17569856,17569867,	0													1	DRSC22152	0.135395	0.477565	1.15724	0.0123334	0.212204	0.354087	DRSC41277	-0.878722	0.046367	-0.514724	0.326918	DRSC28404	-0.958277	DRSC22152	-1.42922
FBgn0051217	modSP	2		Host factors important for uptake, survival and multiplication of chlamydia caviae | Nuclear targeting factor of Mad	endopeptidase, alzheimer presenilin pathway	target, proteolysis	C6,PAMR1,CD320,CSMD2,TMPRSS6	complement component 6 | peptidase domain containing associated with muscle regeneration 1 | CD320 molecule | CUB and Sushi multiple domains 2 | transmembrane protease, serine 6	1	Gene:CD320 Term:Methylmalonic aciduria due to transcobalamin receptor defect, 613646 (3) | Gene:TMPRSS6 Term:Iron-refractory iron deficiency anemia, 206200 (3) | Gene:C6 Term:Combined C6/C7 deficiency (3) | Gene:C6 Term:C6 deficiency, 612446 (3)	Gene:CSMD2 Term:Brain structure | Gene:CSMD2 Term:Attention deficit hyperactivity disorder | Gene:TMPRSS6 Term:Hemoglobin | Gene:TMPRSS6 Term:Serum markers of iron status | Gene:TMPRSS6 Term:Mean corpuscular volume | Gene:TMPRSS6 Term:Hematological parameters | Gene:TMPRSS6 Term:Glycated hemoglobin levels | Gene:TMPRSS6 Term:Hematocrit | Gene:TMPRSS6 Term:Mean corpuscular hemoglobin | Gene:TMPRSS…	GO:0006508~proteolysis,	0	GO:0004175~endopeptidase activity,GO:0004252~serine-type endopeptidase activity,GO:0008233~peptidase activity,GO:0008236~serine-type peptidase activity,GO:0017171~serine hydrolase activity,GO:0070011~peptidase activity, acting on L-amino acid peptides,	IPR000436:Sushi/SCR/CCP,IPR001254:Peptidase S1 and S6, chymotrypsin/Hap,IPR001314:Peptidase S1A, chymotrypsin,IPR002172:Low density lipoprotein-receptor, class A, cysteine-rich,IPR016060:Complement control module,IPR018114:Peptidase S1/S6, chymotrypsin/Hap, active site,	PF00057:68-106,PF00057:Ldl_recept_a,PF00084:Sushi,PF00084:Sushi domain,PF00089:Trypsin,	0	P00004:Alzheimer disease-presenilin pathway,	10731132,11172718,11733057,12537568,12537572,12537573,12537574,12568721,14605208,16110336,17188778,17569856,17569867,7667301,9060438,	0.60448													4	DRSC37190	-0.0964077	0.502456	-1.1366	0.0168489			DRSC37190	1.69089	0.0179003	1.34995	0.0251275	DRSC16726	0.240933	DRSC16726	0.240933
FBgn0053087	LRP1	0		0	LDL-receptor like, binds Ci, ptc, sprouty	receptor	LRP1	low density lipoprotein receptor-related protein 1	8		Gene:LRP1 Term:Pulmonary function | Gene:LRP1 Term:Abdominal aortic aneurysm | Gene:LRP1 Term:Migraine	0	0	GO:0005041~low-density lipoprotein receptor activity,GO:0005509~calcium ion binding,GO:0008034~lipoprotein binding,GO:0016887~ATPase activity,GO:0030169~low-density lipoprotein binding,GO:0030228~lipoprotein receptor activity,GO:0042624~ATPase activity, uncoupled,GO:0043167~ion binding,GO:0043169~cation binding,GO:0046872~metal ion binding,	IPR000033:Low-density lipoprotein receptor, YWTD repeat,IPR000152:EGF-type aspartate/asparagine hydroxylation conserved site,IPR000742:EGF-like, type 3,IPR001881:EGF-like calcium-binding,IPR002172:Low density lipoprotein-receptor, class A, cysteine-rich,IPR003645:Follistatin-like, N-terminal,IPR006209:EGF,IPR006210:EGF-like,IPR011042:Six-bladed beta-propeller, TolB-like,IPR013032:EGF-like region,…	PF00008:EGF,PF00057:Ldl_recept_a,PF00058:Ldl_recept_b,PF07645:EGF_CA,	0	0	10731132,11779831,12537572,17893096,18327897,	5.37846	NM_008512	-0.627939	-0.104542	0.759241	0.292546	0.0313952							3	DRSC41088	0.468355	0.0294579	0.614724	0.0376775	-0.119186	0.652034						DRSC07238	2.13639
FBgn0064225	RpL5	17		A genome-wide Drosophila RNAi screen for the mitochondrial calcium uniporter | DCV Screen | ERK Signalling Dynamics | Genes involved in protein secretion and Golgi organization | Hedghog secretion | Hh Signalling | Identification and characterization of proteins required for MicroRNA and siRNA biogenesis and functioning | Kc Cell Morphology | Kc cytokinesis | MAPK Signaling Pathway Screen | Nucle…	ribosome	target, translation	RPL5	ribosomal protein L5	7	Gene:RPL5 Term:Diamond-Blackfan anemia 6, 612561 (3)	Gene:RPL5 Term:Multiple sclerosis	GO:0006412~translation,	GO:0005829~cytosol,GO:0005840~ribosome,GO:0015934~large ribosomal subunit,GO:0022625~cytosolic large ribosomal subunit,GO:0022626~cytosolic ribosome,GO:0030529~ribonucleoprotein complex,GO:0033279~ribosomal subunit,GO:0043228~non-membrane-bounded organelle,GO:0043232~intracellular non-membrane-bounded organelle,GO:0044445~cytosolic part,	GO:0003723~RNA binding,GO:0003735~structural constituent of ribosome,GO:0005198~structural molecule activity,GO:0008097~5S rRNA binding,GO:0019843~rRNA binding,	IPR005484:Ribosomal protein L18/L5,IPR005485:Ribosomal protein L5, eukaryotic,	PF00861:Ribosomal L18p/L5e family,PF00861:Ribosomal_L18p,	dme03010:Ribosome,	0	10731132,11779831,12150910,12368261,12537568,12537569,12537572,12537573,12537574,14605208,14668392,15520262,15987805,15998720,16033869,16110336,16311596,16870348,16882716,17110485,17569856,17569867,9399593,	5456.99	NM_016980	-0.223812	0.357383	0.0648829	1.00101	0.349365	-2.25122	-1.89421	0.18839	-5.5084	3.17602	1.9394	1	DRSC32562	-1.38309	2.31028e-06	-1.81692	0.0119599	-0.353625	0.533807						DRSC29038	-0.652428	DRSC03801	-1.91724
FBgn0261617	nej	11		Cell Growth and Viability | Comparison of GPCR Induced vs. Small G-Protein Induced Signalling to the Nucleus | ERK Signalling Dynamics | Functional genomic analysis of the Wnt-Wingless Signaling Pathway | Genes involved in protein secretion and Golgi organization | Kc Cell Morphology | MAPK Signaling Pathway Screen | p53 | RTK Specificity | S2R+ Morphology Screen | Screen for genes affecting List…	histone acetyl transferase, ortholog of CBP and p300, wnt/notch/JAK-Stat/TGFb/Hh signaling pathway	target, cell cycle	EP300	E1A binding protein p300	9	Gene:EP300 Term:[Premature chromatid separation trait], 176430 (3) | Gene:EP300 Term:{Colonic adenoma recurrence, reduced risk of}, 114500 (3) | Gene:EP300 Term:{Colon cancer, susceptibility to}, 114500 (3) | Gene:EP300 Term:{Colorectal cancer, susceptibility to}, 114500 (3) | Gene:EP300 Term:{Colorectal cancer}, 114500 (3) | Gene:EP300 Term:Li-Fraumeni-like syndrome, 151623 (3) | Gene:EP300 Term…		GO:0000902~cell morphogenesis,GO:0001505~regulation of neurotransmitter levels,GO:0001654~eye development,GO:0001736~establishment of planar polarity,GO:0001738~morphogenesis of a polarized epithelium,GO:0001745~compound eye morphogenesis,GO:0001751~compound eye photoreceptor cell differentiation,GO:0001752~compound eye photoreceptor fate commitment,GO:0001754~eye photoreceptor cell differentiati…	0	GO:0003712~transcription cofactor activity,GO:0003713~transcription coactivator activity,GO:0004402~histone acetyltransferase activity,GO:0004468~lysine N-acetyltransferase activity,GO:0008080~N-acetyltransferase activity,GO:0008134~transcription factor binding,GO:0008270~zinc ion binding,GO:0016407~acetyltransferase activity,GO:0016410~N-acyltransferase activity,GO:0016563~transcription activato…	IPR000197:Zinc finger, TAZ-type,IPR000433:Zinc finger, ZZ-type,IPR001487:Bromodomain,IPR003101:Coactivator CBP, KIX,IPR009255:Transcriptional coactivation,IPR010303:Protein of unknown function DUF902, CREBbp,IPR018359:Bromodomain, conserved site,IPR019786:Zinc finger, PHD-type, conserved site,	PF00439:Bromodomain,PF00569:ZZ,PF02135:zf-TAZ,PF02172:KIX,PF06001:DUF902,PF06010:DUF906,	dme04310:Wnt signaling pathway,dme04330:Notch signaling pathway,dme04350:TGF-beta signaling pathway,dme04630:Jak-STAT signaling pathway,	P00025:Hedgehog signaling pathway,P00026:Heterotrimeric G-protein signaling pathway-Gi alpha and Gs alpha mediated pathway,P00029:Huntington disease,P00030:Hypoxia response via HIF activation,P00052:TGF-beta signaling pathway,P00055:Transcription regulation by bZIP transcription factor,P00057:Wnt signaling pathway,P00059:p53 pathway,	10075933,10087922,10213677,10528152,10529809,10579908,10652267,10669739,10683140,10712925,10731132,10774723,10831834,10835395,10887086,10887150,11041795,11094082,11212302,11226164,11259581,11267889,11486054,11504926,11701926,11731473,11847115,11854460,11901120,11912489,11997517,12072465,12086463,12154086,12524341,12537572,12815067,12834870,12932322,14550411,14602069,14630943,14730313,14755270,150…	14.7752													2	DRSC41043	0.303979	0.326256	-1.12202	0.027634	-1.14216	0.013226						DRSC26774	-0.929335	DRSC18801	-1.86309
FBgn0261619	pAbp	14		A genome-wide Drosophila RNAi screen for the mitochondrial calcium uniporter | Cell Growth and Viability | Comparison of GPCR Induced vs. Small G-Protein Induced Signalling to the Nucleus | ERK Signalling Dynamics | Genes involved in store-operated calcium entry | Genes regulating lipid storage in Drosophila melanogaster | Kc cytokinesis | MAPK Signaling Pathway Screen | Neuronal and Glial Develo…	PABP-C1 poly A binding protein, ortholog of PABP-C4	target, mRNA stability	PABPC4	poly(A) binding protein, cytoplasmic 4 (inducible form)	9		Gene:PABPC4 Term:C-reactive protein	GO:0003002~regionalization,GO:0006417~regulation of translation,GO:0007267~cell-cell signaling,GO:0007268~synaptic transmission,GO:0007276~gamete generation,GO:0007292~female gamete generation,GO:0007389~pattern specification process,GO:0009891~positive regulation of biosynthetic process,GO:0009953~dorsal/ventral pattern formation,GO:0010557~positive regulation of macromolecule biosynthetic proce…	GO:0005811~lipid particle,GO:0030529~ribonucleoprotein complex,	GO:0000166~nucleotide binding,GO:0003723~RNA binding,GO:0003727~single-stranded RNA binding,GO:0003729~mRNA binding,GO:0003730~mRNA 3'-UTR binding,GO:0008143~poly(A) RNA binding,GO:0070717~poly-purine tract binding,	IPR000504:RNA recognition motif, RNP-1,IPR002004:Polyadenylate-binding protein/Hyperplastic disc protein,IPR006515:Polyadenylate binding protein, human types 1, 2, 3, 4,IPR012677:Nucleotide-binding, alpha-beta plait,	PF00076:RRM_1,PF00658:PABP,	0	0	10471706,10529417,10731132,10890430,10890448,10908584,10908586,11287191,11700288,12196557,12417665,12508279,12530962,12537569,12537572,12878696,14729960,15288778,15579690,15654097,15804566,15987805,16204451,16256742,16387886,16414040,16979555,16980395,17151602,1730753,17318186,17890223,17923096,2125288,7956837,8253214,8417324,8482550,	586.271													1	DRSC41025	-0.57926	0.00821032	-1.2627	0.00982952	-0.0180577	0.968924						DRSC07659	-1.36095
FBgn0263118	tx	3	0	Identification and characterization of proteins required for MicroRNA and siRNA biogenesis and functioning | Modifiers of Notch Signalling | RTK Specificity	bHLH transcription factor, interacts with CKII	transcription factor	0	MESP1,MESP2,MSGN1	2	Gene:MESP2 Term:Spondylocostal dysostosis, autosomal recessive 2, 608681 (3)		GO:0006350~transcription,GO:0007498~mesoderm development,GO:0007517~muscle organ development,GO:0007525~somatic muscle development,GO:0016203~muscle attachment,GO:0045449~regulation of transcription,GO:0060538~skeletal muscle organ development,	0	GO:0003677~DNA binding,GO:0003700~transcription factor activity,GO:0003702~RNA polymerase II transcription factor activity,GO:0003704~specific RNA polymerase II transcription factor activity,GO:0030528~transcription regulator activity,	IPR001092:Basic helix-loop-helix dimerisation region bHLH,IPR011598:Helix-loop-helix DNA-binding,	PF00010:HLH,	0	0	10529807,10549289,10605108,10731132,11337472,11486054,11529271,11840322,12091301,12537569,12537572,12586708,14602676,15239950,15296720,16143622,16339902,17482800,7732594,8196652,8612588,8954743,9070325,9217003,9238024,9334331,9486535,9832554,	0.25184													3	DRSC27383	0.155942	0.453403	1.5935	0.0374837	0.280925	0.456087						DRSC27383	-3.98403	DRSC16931	0.625547
FBgn0263352	Unr	2		Identification of genes required for HOW-dependent RNA degradation | Identification of Host Factors Required for Dengue Viral Growth	3'UTR mRNA binding protein, ortholog of CSDE1, X-dosage compensation in flies, PTH mRNA stability, overexpressed in TIO tumors	target, mRNA stability	CSDE1	cold shock domain containing E1, RNA-binding	9			GO:0006355~regulation of transcription, DNA-dependent,GO:0006417~regulation of translation,GO:0007549~dosage compensation,GO:0009047~dosage compensation, by hyperactivation of X chromosome,GO:0009890~negative regulation of biosynthetic process,GO:0010558~negative regulation of macromolecule biosynthetic process,GO:0010605~negative regulation of macromolecule metabolic process,GO:0010608~posttrans…	0	GO:0003677~DNA binding,GO:0003723~RNA binding,GO:0003729~mRNA binding,GO:0003730~mRNA 3'-UTR binding,	IPR002059:Cold-shock protein, DNA-binding,IPR011129:Cold shock protein,IPR019844:Cold-shock conserved site,	PF00313:CSD,	0	0	10731132,12537568,12537572,12537573,12537574,14573476,14605208,16110336,16452508,16452509,17569856,17569867,19168682,	46.23	NM_144901	0	0	0	0	-0.00723157							1	DRSC39356	0.394842	0.118915	-1.62036	7.44142e-05	-0.188124	0.600286						DRSC26920	-0.574177	DRSC10761	-1.3171
FBgn0026372	RpL23A	9		DCV Screen | ERK Signalling Dynamics | Hedghog secretion | Hh Signalling | MAPK Signaling Pathway Screen | p53 | RTK Specificity | S2R+ Morphology Screen | VSV Screen	ribosome	target, translation	RPL23A	ribosomal protein L23a	8			GO:0006412~translation,	GO:0005811~lipid particle,GO:0005829~cytosol,GO:0005840~ribosome,GO:0015934~large ribosomal subunit,GO:0022625~cytosolic large ribosomal subunit,GO:0022626~cytosolic ribosome,GO:0030529~ribonucleoprotein complex,GO:0033279~ribosomal subunit,GO:0043228~non-membrane-bounded organelle,GO:0043232~intracellular non-membrane-bounded organelle,GO:0044445~cytosolic part,	GO:0000166~nucleotide binding,GO:0003735~structural constituent of ribosome,GO:0005198~structural molecule activity,	IPR001014:Ribosomal protein L23/L25, conserved site,IPR005633:Ribosomal protein L23/L25, N-terminal,IPR012677:Nucleotide-binding, alpha-beta plait,IPR013025:Ribosomal protein L25/L23,	PF00276:Ribosomal_L23,PF03939:Ribosomal_L23eN,	dme03010:Ribosome,	0	10731132,12537572,15944359,16496002,17584789,9275195,9613571,9778506,9931508,	4764.86													1	DRSC41053	-2.08185	4.46236e-06	-0.917959	0.0185146	-0.379188	0.483984						DRSC25828	-0.498181	DRSC08694	-3.51071
FBgn0031632	CG15628	0	0	0	AcylCoA-acyltransferase	target, metabolism	0	0	0			0	0	GO:0008080~N-acetyltransferase activity,GO:0016407~acetyltransferase activity,GO:0016410~N-acyltransferase activity,	IPR000182:GCN5-related N-acetyltransferase,IPR013653:FR47-like,IPR016181:Acyl-CoA N-acyltransferase,	PF00583:Acetyltransf_1,PF08445:FR47,	0	0	10731132,12537572,	0.00358894													1	DRSC00463	0.165662	0.53111	-0.706534	0.0200432	0.189379	0.731821						DRSC00256	-1.82591	DRSC00463	-2.01483
FBgn0002579	RpL36	14		Cell Growth and Viability | CRACM1 Is a Plasma Membrane Protein Essential for Store-Operated Ca2+ Entry | ERK Signalling Dynamics | Genes involved in protein secretion and Golgi organization | Genome-wide RNAi screen to identify essential factors for nuclear mRNA export in Drosophila | Hedghog secretion | Hh Signalling | Kc Cell Morphology | Kc cytokinesis | p53 | PVR modifier screen | RTK Specif…	ribosome	target, translation	RPL36	ribosomal protein L36	8			GO:0006412~translation,	GO:0005811~lipid particle,GO:0005829~cytosol,GO:0005840~ribosome,GO:0015934~large ribosomal subunit,GO:0022625~cytosolic large ribosomal subunit,GO:0022626~cytosolic ribosome,GO:0030529~ribonucleoprotein complex,GO:0033279~ribosomal subunit,GO:0043228~non-membrane-bounded organelle,GO:0043232~intracellular non-membrane-bounded organelle,GO:0044445~cytosolic part,	GO:0003735~structural constituent of ribosome,GO:0005198~structural molecule activity,	IPR000509:Ribosomal protein L36e,	PF01158:Ribosomal protein L36e,PF01158:Ribosomal_L36e,	dme03010:Ribosome,	0	10731132,10731137,11337470,11744370,11779831,12150910,12537568,12537569,12537572,12537573,12537574,14605208,16110336,16137856,17110495,17569856,17569867,1925579,2503417,6806144,805750,8849891,9740659,	2281.56													1	DRSC32556	-0.317219	0.0924916	-1.22638	0.00203377	-0.376496	0.463146						DRSC18708	-3.08338
FBgn0034138	RpS15	15		A genome-wide Drosophila RNAi screen for the mitochondrial calcium uniporter | Cell Growth and Viability | Comparison of GPCR Induced vs. Small G-Protein Induced Signalling to the Nucleus | CRACM1 Is a Plasma Membrane Protein Essential for Store-Operated Ca2+ Entry | DCV Screen | ERK Signalling Dynamics | Genes involved in protein secretion and Golgi organization | Hh Signalling | Identification …	ribosome	target, translation	RPS15	ribosomal protein S15	9			GO:0000022~mitotic spindle elongation,GO:0000226~microtubule cytoskeleton organization,GO:0000278~mitotic cell cycle,GO:0000279~M phase,GO:0006412~translation,GO:0007010~cytoskeleton organization,GO:0007017~microtubule-based process,GO:0007049~cell cycle,GO:0007051~spindle organization,GO:0007052~mitotic spindle organization,GO:0022402~cell cycle process,GO:0022403~cell cycle phase,GO:0051231~spi…	GO:0005811~lipid particle,GO:0005829~cytosol,GO:0005840~ribosome,GO:0015935~small ribosomal subunit,GO:0022626~cytosolic ribosome,GO:0022627~cytosolic small ribosomal subunit,GO:0030529~ribonucleoprotein complex,GO:0033279~ribosomal subunit,GO:0043228~non-membrane-bounded organelle,GO:0043232~intracellular non-membrane-bounded organelle,GO:0044445~cytosolic part,	GO:0003735~structural constituent of ribosome,GO:0005198~structural molecule activity,	IPR002222:Ribosomal protein S19/S15,IPR005713:Ribosomal protein S15, eukaryotic/archaeal,	PF00203:Ribosomal protein S19,PF00203:Ribosomal_S19,	dme03010:Ribosome,	0	10731132,12537568,12537572,12537573,12537574,14605208,16110336,16496002,16979555,17412918,17569856,17569867,	3650.33													1	DRSC32256	-0.270498	0.0485351	0.822853	0.00963387	-0.302814	0.392111	DRSC32256	-1.18251	0.0176464	-0.762936	0.225803	DRSC23462	-2.06995	DRSC07151	-1.13851
FBgn0032987	RpL21	17		A genome-wide Drosophila RNAi screen for the mitochondrial calcium uniporter | Cell Growth and Viability | CRACM1 Is a Plasma Membrane Protein Essential for Store-Operated Ca2+ Entry | DCV Screen | ERK Signalling Dynamics | Genes involved in protein secretion and Golgi organization | Genes regulating lipid storage in Drosophila melanogaster | Hedghog secretion | Hh Signalling | Identification and…	ribosome	target, translation	RPL21	ribosomal protein L21	8	0	Gene:RPL21 Term:Electrocardiographic traits	GO:0000022~mitotic spindle elongation,GO:0000226~microtubule cytoskeleton organization,GO:0000278~mitotic cell cycle,GO:0000279~M phase,GO:0006412~translation,GO:0007010~cytoskeleton organization,GO:0007017~microtubule-based process,GO:0007049~cell cycle,GO:0007051~spindle organization,GO:0007052~mitotic spindle organization,GO:0022402~cell cycle process,GO:0022403~cell cycle phase,GO:0051231~spi…	GO:0005811~lipid particle,GO:0005829~cytosol,GO:0005840~ribosome,GO:0015934~large ribosomal subunit,GO:0022625~cytosolic large ribosomal subunit,GO:0022626~cytosolic ribosome,GO:0030529~ribonucleoprotein complex,GO:0033279~ribosomal subunit,GO:0043228~non-membrane-bounded organelle,GO:0043232~intracellular non-membrane-bounded organelle,GO:0044445~cytosolic part,	GO:0003735~structural constituent of ribosome,GO:0005198~structural molecule activity,	IPR001147:Ribosomal protein L21e,IPR018259:Ribosomal protein L21e, conserved site,	PF01157:Ribosomal_L21e,	dme03010:Ribosome,	0	10731132,12537572,15520262,16979555,	7953.9													1	DRSC32241	-0.372751	0.0821641	-0.553961	0.0282862	0.238985	0.620782						DRSC03704	-1.44181
FBgn0014026	RpL7A	16	1	A genome-wide Drosophila RNAi screen for the mitochondrial calcium uniporter | Cell Growth and Viability | CRACM1 Is a Plasma Membrane Protein Essential for Store-Operated Ca2+ Entry | DCV Screen | ERK Signalling Dynamics | Genes involved in protein secretion and Golgi organization | Hedghog secretion | Hh Signalling | Kc Cell Morphology | Kc cytokinesis | MAPK Signaling Pathway Screen | p53 | RT…	60S ribosome	target, translation	RPL7A	ribosomal protein L7a	8			GO:0000022~mitotic spindle elongation,GO:0000226~microtubule cytoskeleton organization,GO:0000278~mitotic cell cycle,GO:0000279~M phase,GO:0006412~translation,GO:0007010~cytoskeleton organization,GO:0007017~microtubule-based process,GO:0007049~cell cycle,GO:0007051~spindle organization,GO:0007052~mitotic spindle organization,GO:0022402~cell cycle process,GO:0022403~cell cycle phase,GO:0022613~rib…	GO:0005829~cytosol,GO:0005840~ribosome,GO:0015934~large ribosomal subunit,GO:0022625~cytosolic large ribosomal subunit,GO:0022626~cytosolic ribosome,GO:0030529~ribonucleoprotein complex,GO:0033279~ribosomal subunit,GO:0043228~non-membrane-bounded organelle,GO:0043232~intracellular non-membrane-bounded organelle,GO:0044445~cytosolic part,	GO:0003735~structural constituent of ribosome,GO:0005198~structural molecule activity,	IPR001921:Ribosomal protein L7A,IPR004037:Ribosomal protein L7Ae conserved site,IPR004038:Ribosomal protein L7Ae/L30e/S12e/Gadd45,IPR018492:Ribosomal protein L7A/RS6 family,	PF01248:Ribosomal protein L7Ae/L30e/S12e/Gadd45 family,PF01248:Ribosomal_L7Ae,	dme03010:Ribosome,	0	10731132,12097340,12150910,12537568,12537569,12537572,12537573,12537574,14605208,15987805,16110336,17412918,17569856,17569867,7739520,8150285,	1607.81													1	DRSC28833	-1.24418	0.00155756	-1.40172	0.0116674	-0.639431	0.153166						DRSC28833	-4.09146	DRSC18709	-1.31739
FBgn0015282	Pros26.4	18		A genome-wide Drosophila RNAi screen for the mitochondrial calcium uniporter | Cell Growth and Viability | Comparison of GPCR Induced vs. Small G-Protein Induced Signalling to the Nucleus | ERK Signalling Dynamics | Genes involved in protein secretion and Golgi organization | Genetic modifiers of cell survival following exposure to DNA damaging agents | Hedghog secretion | Hh Signalling | Identif…	Pros26.4 negatively regulates Hairless at the genetic and molecular level, providing a novel mechanism of positive regulation of Notch signalling	target, proteolysis	PSMC1	proteasome (prosome, macropain) 26S subunit, ATPase, 1	9			GO:0000022~mitotic spindle elongation,GO:0000226~microtubule cytoskeleton organization,GO:0000278~mitotic cell cycle,GO:0000279~M phase,GO:0006508~proteolysis,GO:0006511~ubiquitin-dependent protein catabolic process,GO:0007010~cytoskeleton organization,GO:0007017~microtubule-based process,GO:0007049~cell cycle,GO:0007051~spindle organization,GO:0007052~mitotic spindle organization,GO:0008283~cell…	GO:0000502~proteasome complex,GO:0005838~proteasome regulatory particle,GO:0008540~proteasome regulatory particle, base subcomplex,GO:0022624~proteasome accessory complex,	GO:0000166~nucleotide binding,GO:0001882~nucleoside binding,GO:0001883~purine nucleoside binding,GO:0004175~endopeptidase activity,GO:0005524~ATP binding,GO:0008233~peptidase activity,GO:0016887~ATPase activity,GO:0017076~purine nucleotide binding,GO:0030554~adenyl nucleotide binding,GO:0032553~ribonucleotide binding,GO:0032555~purine ribonucleotide binding,GO:0032559~adenyl ribonucleotide bindin…	IPR003593:ATPase, AAA+ type, core,IPR003959:ATPase, AAA-type, core,IPR003960:ATPase, AAA-type, conserved site,IPR005937:26S proteasome subunit P45,	PF00004:AAA,	dme03050:Proteasome,	P00060:Ubiquitin proteasome pathway,	10731132,10893261,11739392,12417656,12537569,12537572,14622141,14652013,14764878,15053983,16410550,17151602,8386175,8602838,8808288,9342402,9469929,	129.126	NM_008947	0.0186342	0.284751	0.197991	0.900026	-0.753896	-2.73914	-5.99369	-2.72783	-4.09705	4.02554	3.13585	1	DRSC32051	-1.93019	7.28388e-08	-1.16225	0.00352258	-0.22393	0.517706						DRSC13647	-0.293942	DRSC25012	-2.41262
FBgn0262743	Fs(2)Ket	18		A genome-wide Drosophila RNAi screen for the mitochondrial calcium uniporter | Biochemical and functional characterization of Orai proteins. | Cell Growth and Viability | Comparison of GPCR Induced vs. Small G-Protein Induced Signalling to the Nucleus | CRACM1 Is a Plasma Membrane Protein Essential for Store-Operated Ca2+ Entry | Functional genomic analysis of the Wnt-Wingless Signaling Pathway |…	nuclear importin, binds pendulin	pathway	KPNB1	karyopherin (importin) beta 1	9			GO:0000059~protein import into nucleus, docking,GO:0003006~reproductive developmental process,GO:0006461~protein complex assembly,GO:0006605~protein targeting,GO:0006606~protein import into nucleus,GO:0006607~NLS-bearing substrate import into nucleus,GO:0006886~intracellular protein transport,GO:0006913~nucleocytoplasmic transport,GO:0007010~cytoskeleton organization,GO:0007015~actin filament org…	GO:0005635~nuclear envelope,GO:0005643~nuclear pore,GO:0005811~lipid particle,GO:0012505~endomembrane system,GO:0016021~integral to membrane,GO:0031224~intrinsic to membrane,GO:0031967~organelle envelope,GO:0031975~envelope,GO:0046930~pore complex,	GO:0008320~protein transmembrane transporter activity,GO:0008565~protein transporter activity,GO:0032182~small conjugating protein binding,GO:0032183~SUMO binding,	IPR000357:HEAT,IPR001494:Importin-beta, N-terminal,IPR011989:Armadillo-like helical,	PF02985:409-445,PF02985:HEAT,PF03810:IBN_N,PF03810:Importin-beta N-terminal domain,	0	0	10731132,10882518,11095759,11102382,11102383,11262240,11514449,11546751,11784066,11901120,11950886,12537572,12537573,12537574,12653959,14527345,15001111,16110336,16163727,16481399,16950879,16979555,16980395,17194782,17293345,17569856,1783295,18656533,2503422,9406612,9649534,	38.0436	NM_008379	-0.1386	-0.16715	-0.330248	0.532068	0.518031	-2.38337	-3.57319	-0.0656567	-2.96623	-0.665249	0.394129	1	DRSC30678	-0.77934	3.20188e-05	-1.07677	0.0100322	-0.388373	0.378485						DRSC23439	0.089516	DRSC03328	-2.10298
FBgn0260439	Pp2A-29B	2	1	A genome-wide Drosophila RNAi screen for the mitochondrial calcium uniporter | PVR modifier screen	ser/thr phosphatase, ortholog of PP2A regulatory subunit, wnt/TGFb/FGF signaling	pathway	PPP2R1A	protein phosphatase 2, regulatory subunit A, alpha	8			0	0	0	IPR000357:HEAT,IPR011989:Armadillo-like helical,	PF02985:162-198,PF02985:HEAT,	dme04310:Wnt signaling pathway,dme04350:TGF-beta signaling pathway,	P00021:FGF signaling pathway,	10531038,10587451,10637629,10731132,11171037,11900973,11997504,12091301,12537568,12537572,12537573,12537574,12750335,12975351,1320961,14605208,16110336,16311596,16336044,16979555,17569856,17569867,18256265,19129191,7844174,7974746,8050365,8541520,	285.1													1	DRSC03400	0.486386	0.199007	-1.33343	0.018136	0.751872	0.176865						DRSC28394	-0.062316	DRSC03400	-1.64054
FBgn0037383	CG2023	3		Functional genomic analysis of the Wnt-Wingless Signaling Pathway | General Secretion Screen | Genes involved in protein secretion and Golgi organization	BCL2/adenovirus E1B 19kDa interacting protein 1, single membrane protein in ER, binds BCL2, protects against apoptosis	target, apoptosis	BNIP1	BCL2/adenovirus E1B 19kDa interacting protein 1	9			0	0	0	IPR005606:Sec20,	PF03908:Sec20,	0	0	10731132,12537568,12537572,12537573,12537574,14605208,15834148,16110336,17179072,17569856,17569867,	25.6261													1	DRSC32886	-0.32814	0.0371213	-1.00194	0.0251819	-0.536338	0.0540617						DRSC29886	-0.286603	DRSC12295	-1.52627
FBgn0035437	CG11526	1	0	S2R+ Morphology Screen	hypothetical transmembrane protein	receptor	FAM40A	family with sequence similarity 40, member A	9			0	0	0	IPR012486:N1221-like,	PF07923:N1221,PF07923:N1221-like protein,	0	0	10731132,12537568,12537572,12537573,12537574,14605208,16110336,17194782,17569856,17569867,	34.2015													1	DRSC29471	-0.320265	0.0240228	-0.984836	0.0146496	-0.420001	0.0952451						DRSC29471	-1.86537	DRSC08194	-0.329071
FBgn0003277	RpII215	19		A genome-wide Drosophila RNAi screen for the mitochondrial calcium uniporter | CRACM1 Is a Plasma Membrane Protein Essential for Store-Operated Ca2+ Entry | ERK Signalling Dynamics | General Secretion Screen | Genes involved in protein secretion and Golgi organization | Genes regulating lipid storage in Drosophila melanogaster | Genome-wide RNAi screen to identify essential factors for nuclear mR…	DNA-directed RNA polymerase II	target, transcription	POLR2A	polymerase (RNA) II (DNA directed) polypeptide A, 220kDa	7			GO:0006350~transcription,GO:0006351~transcription, DNA-dependent,GO:0006366~transcription from RNA polymerase II promoter,GO:0032774~RNA biosynthetic process,	GO:0000428~DNA-directed RNA polymerase complex,GO:0005654~nucleoplasm,GO:0005665~DNA-directed RNA polymerase II, core complex,GO:0005694~chromosome,GO:0005700~polytene chromosome,GO:0005703~polytene chromosome puff,GO:0016591~DNA-directed RNA polymerase II, holoenzyme,GO:0030880~RNA polymerase complex,GO:0031974~membrane-enclosed lumen,GO:0031981~nuclear lumen,GO:0043228~non-membrane-bounded orga…	GO:0000287~magnesium ion binding,GO:0003677~DNA binding,GO:0003899~DNA-directed RNA polymerase activity,GO:0008270~zinc ion binding,GO:0016779~nucleotidyltransferase activity,GO:0034062~RNA polymerase activity,GO:0043167~ion binding,GO:0043169~cation binding,GO:0046872~metal ion binding,GO:0046914~transition metal ion binding,	IPR000684:RNA polymerase II, heptapeptide repeat, eukaryotic,IPR000722:RNA polymerase, alpha subunit,IPR006592:RNA polymerase, N-terminal,IPR007066:RNA polymerase Rpb1, domain 3,IPR007073:RNA polymerase Rpb1, domain 7,IPR007075:RNA polymerase Rpb1, domain 6,IPR007080:RNA polymerase Rpb1, domain 1,IPR007081:RNA polymerase Rpb1, domain 5,IPR007083:RNA polymerase Rpb1, domain 4,	PF00623:RNA polymerase Rpb1, domain 2,PF00623:RNA_pol_Rpb1_2,PF04983:RNA polymerase Rpb1, domain 3,PF04983:RNA_pol_Rpb1_3,PF04990:RNA polymerase Rpb1, domain 7,PF04990:RNA_pol_Rpb1_7,PF04992:RNA polymerase Rpb1, domain 6,PF04992:RNA_pol_Rpb1_6,PF04997:RNA polymerase Rpb1, domain 1,PF04997:RNA_pol_Rpb1_1,PF04998:RNA polymerase Rpb1, domain 5,PF04998:RNA_pol_Rpb1_5,PF05000:RNA polymerase Rpb1, doma…	dme00230:Purine metabolism,dme00240:Pyrimidine metabolism,dme03020:RNA polymerase,	0	10220418,10224259,10337489,10384299,10473116,10545238,10585281,10606672,10731132,10747025,10766736,10801889,10809665,10906320,10908585,10940549,11040216,11131516,11139510,11259581,11279013,11431468,11511356,11550907,11744370,117900,11862451,11867536,12021283,12136017,12356740,12361572,12424525,12446910,12490954,12537572,12655640,12782651,12782658,12915227,12972606,1373806,14536091,14560008,146309…	46.8436	M14101	0	0	0	0	0.437228	-0.264436	0.311639	1.50902	-2.92998	1.80934	5.32289	1	DRSC31814	-1.45767	3.12729e-06	-0.758351	0.0442815	0.20519	0.530948						DRSC27157	-1.10211	DRSC20280	-3.53507
FBgn0027493	CG17273	1	0	ERK Signalling Dynamics	wnt-signaling, purine, alanine, asp, metabolism	target, metabolism	ADSS	adenylosuccinate synthase	9			GO:0006163~purine nucleotide metabolic process,GO:0006164~purine nucleotide biosynthetic process,GO:0009165~nucleotide biosynthetic process,GO:0034404~nucleobase, nucleoside and nucleotide biosynthetic process,GO:0034654~nucleobase, nucleoside, nucleotide and nucleic acid biosynthetic process,GO:0044271~nitrogen compound biosynthetic process,	0	GO:0000166~nucleotide binding,GO:0000287~magnesium ion binding,GO:0004019~adenylosuccinate synthase activity,GO:0005525~GTP binding,GO:0016879~ligase activity, forming carbon-nitrogen bonds,GO:0017076~purine nucleotide binding,GO:0019001~guanyl nucleotide binding,GO:0032553~ribonucleotide binding,GO:0032555~purine ribonucleotide binding,GO:0032561~guanyl ribonucleotide binding,GO:0043167~ion bind…	IPR001114:Adenylosuccinate synthetase,IPR018220:Adenylosuccinate synthase, active site,	PF00709:Adenylosuccinate synthetase,PF00709:Adenylsucc_synt,	dme00230:Purine metabolism,dme00250:Alanine, aspartate and glutamate metabolism,	P00057:Wnt signaling pathway,P02738:De novo purine biosynthesis,	10731132,10731138,11742088,12537568,12537569,12537572,12537573,12537574,14605208,16110336,17194782,17569856,17569867,	243.66	NM_007422	-0.807427	0.390117	-0.552368	-0.457593	0.574344	-1.16542	0.0377364	-0.574514	0.15689	2.06175	0.0472666	1	DRSC30079	-0.381153	0.16693	-0.701158	0.0194948	-0.061305	0.929071						DRSC30079	-1.86318	DRSC14162	-0.627383
FBgn0037609	CG9773	2	2	Nuclear targeting factor of Mad | S2R+ Morphology Screen	golgi	target, golgi	UNC50	unc-50 homolog (C. elegans)	9			GO:0008104~protein localization,GO:0015031~protein transport,GO:0045184~establishment of protein localization,	GO:0005794~Golgi apparatus,GO:0016021~integral to membrane,GO:0031224~intrinsic to membrane,	0	IPR007881:UNC-50,	PF05216:UNC-50,	0	0	10731132,10980252,12537569,12537572,	33.2327													1	DRSC16561	0.18956	0.204613	-0.580148	0.0293319	-0.494945	0.142722	DRSC41269	-1.34177	0.00931604	0.0388626	0.970427	DRSC28560	-0.017946	DRSC16561	1.50261
FBgn0000556	Ef1alpha48D	9	1	General Secretion Screen | Genes involved in protein secretion and Golgi organization | Interactions between Legionella pneumophila and its host | Kc Cell Morphology | p53 | PVR modifier screen | RTK Specificity | S2R+ Morphology Screen | VSV Screen	Translation, ortholog of EF1alpha	target, translation	EEF1A1,EEF1A2	eukaryotic translation elongation factor 1 alpha 1 | eukaryotic translation elongation factor 1 alpha 2	6			GO:0006412~translation,GO:0006414~translational elongation,GO:0007568~aging,GO:0008340~determination of adult life span,GO:0010259~multicellular organismal aging,	GO:0005811~lipid particle,GO:0005829~cytosol,GO:0005853~eukaryotic translation elongation factor 1 complex,	GO:0000166~nucleotide binding,GO:0003746~translation elongation factor activity,GO:0003924~GTPase activity,GO:0005525~GTP binding,GO:0008135~translation factor activity, nucleic acid binding,GO:0017076~purine nucleotide binding,GO:0019001~guanyl nucleotide binding,GO:0032553~ribonucleotide binding,GO:0032555~purine ribonucleotide binding,GO:0032561~guanyl ribonucleotide binding,	IPR000795:Protein synthesis factor, GTP-binding,IPR004160:Translation elongation factor EFTu/EF1A, C-terminal,IPR004161:Translation elongation factor EFTu/EF1A, domain 2,IPR004539:Translation elongation factor EF1A, eukaryotic and archaeal,	PF00009:GTP_EFTU,PF03143:GTP_EFTU_D3,PF03144:GTP_EFTU_D2,	0	0	10471706,10530784,10731132,10750054,10848601,10850489,10908586,10924473,11062130,11242113,11302516,11792861,12116476,12408803,12466289,12537572,12626737,14602076,15062105,15075295,15308776,15987805,16496002,16593598,16979555,17151602,17628393,2508059,3063825,3131735,3135536,6143864,8076451,8125267,8183891,8500545,8710521,8791514,8796371,8885717,9023988,9088898,9415093,9435916,9545464,9584098,9778…	4324.04	BF122010	-0.672543	0.775809	-0.230398	1.19689	1.05102	-0.995901	1.05273	0.216389	-3.50668	-0.371331	-0.598641	1	DRSC25133	-1.08821	3.00899e-05	-1.86133	0.00980536	0.117637	0.691695						DRSC25133	-1.42533	DRSC07421	-1.13079
FBgn0027055	CSN3	1		ERK Signalling Dynamics	proteasome/ubiquitin pathway, interacts with PP2A and CDKs	target, proteolysis	COPS3	COP9 constitutive photomorphogenic homolog subunit 3 (Arabidopsis)	9			GO:0000338~protein deneddylation,GO:0007276~gamete generation,GO:0007292~female gamete generation,GO:0010608~posttranscriptional regulation of gene expression,GO:0019953~sexual reproduction,GO:0031647~regulation of protein stability,GO:0032504~multicellular organism reproduction,GO:0048477~oogenesis,GO:0048609~reproductive process in a multicellular organism,GO:0050821~protein stabilization,GO:00…	GO:0008180~signalosome,	GO:0008641~small protein activating enzyme activity,GO:0019781~NEDD8 activating enzyme activity,	IPR000717:Proteasome component region PCI,IPR011991:Winged helix repressor DNA-binding,	PF01399:PCI,PF01399:PCI domain,	0	P00013:Cell cycle,P00060:Ubiquitin proteasome pathway,	10531038,10731132,12537568,12537569,12537572,12537573,12537574,12737805,12850443,14605208,15575970,16110336,16496002,16950879,17251548,17569856,17569867,18199288,	32.6041	NM_011991	-0.108425	0.15082	0.0201999	0.265677	0.321928	0.450105	-0.441054	0.274359	-1.10006	1.75251	1.52698	1	DRSC32997	-0.854003	4.56896e-05	-0.452706	0.0289466	-0.258692	0.300162	DRSC32998	-0.846763	0.0735132	-0.857514	0.249422	DRSC25919	0.79852	DRSC11859	1.92453
FBgn0042132	CG18809	2		CRACM1 Is a Plasma Membrane Protein Essential for Store-Operated Ca2+ Entry | S2R+ Morphology Screen	cytrochrome c, H-transport, mitochondrial complex IV	target, oxidative phos	C19orf43	chromosome 19 open reading frame 43	6			GO:0006091~generation of precursor metabolites and energy,GO:0006119~oxidative phosphorylation,GO:0006123~mitochondrial electron transport, cytochrome c to oxygen,GO:0006793~phosphorus metabolic process,GO:0006796~phosphate metabolic process,GO:0015980~energy derivation by oxidation of organic compounds,GO:0016310~phosphorylation,GO:0022900~electron transport chain,GO:0022904~respiratory electron…	GO:0005739~mitochondrion,GO:0005740~mitochondrial envelope,GO:0005743~mitochondrial inner membrane,GO:0005746~mitochondrial respiratory chain,GO:0005751~mitochondrial respiratory chain complex IV,GO:0019866~organelle inner membrane,GO:0031090~organelle membrane,GO:0031966~mitochondrial membrane,GO:0031967~organelle envelope,GO:0031975~envelope,GO:0044429~mitochondrial part,GO:0044455~mitochondria…	GO:0004129~cytochrome-c oxidase activity,GO:0015002~heme-copper terminal oxidase activity,GO:0015077~monovalent inorganic cation transmembrane transporter activity,GO:0015078~hydrogen ion transmembrane transporter activity,GO:0016675~oxidoreductase activity, acting on heme group of donors,GO:0016676~oxidoreductase activity, acting on heme group of donors, oxygen as acceptor,GO:0022890~inorganic c…	0	0	0	0	10731132,12537568,12537572,12537573,12537574,16110336,17569856,17569867,18327897,	12.7782													1	DRSC40882	-0.0652764	0.639725	-0.701105	0.0167371	-0.15929	0.714037						DRSC19818	2.11981	DRSC19818	2.11981
FBgn0030093	dalao	9		A genome-wide Drosophila RNAi screen for the mitochondrial calcium uniporter | General Secretion Screen | Genes involved in protein secretion and Golgi organization | Genes involved in store-operated calcium entry | Genes regulating lipid storage in Drosophila melanogaster | PVR modifier screen | RTK Specificity | S2R+ Morphology Screen | Transcriptional Response to Hypoxia	chromatin remodeling, SWI/SNF related, matrix associated, actin dependent regulator of chromatin, subfamily e, member 1	target, cell cycle	SMARCE1	SWI/SNF related, matrix associated, actin dependent regulator of chromatin, subfamily e, member 1	7			GO:0006325~chromatin organization,GO:0006338~chromatin remodeling,GO:0006355~regulation of transcription, DNA-dependent,GO:0009891~positive regulation of biosynthetic process,GO:0010557~positive regulation of macromolecule biosynthetic process,GO:0010604~positive regulation of macromolecule metabolic process,GO:0010628~positive regulation of gene expression,GO:0016568~chromatin modification,GO:00…	GO:0016585~chromatin remodeling complex,GO:0035060~brahma complex,GO:0070603~SWI/SNF-type complex,	GO:0003677~DNA binding,GO:0003702~RNA polymerase II transcription factor activity,GO:0003712~transcription cofactor activity,GO:0003713~transcription coactivator activity,GO:0008134~transcription factor binding,GO:0016251~general RNA polymerase II transcription factor activity,GO:0016563~transcription activator activity,GO:0030528~transcription regulator activity,	IPR000910:High mobility group, HMG1/HMG2,	PF00505:HMG_box,	0	P00057:Wnt signaling pathway,	10209086,10500090,10601025,10731132,10809665,10904263,11331758,11900973,12091301,12093739,12242108,12537572,15060132,15937125,15956666,16299391,17156942,9735357,9778506,	69.1287													1	DRSC35681	0.394563	0.0373653	0.726664	0.0162492	0.0479128	0.811894	DRSC35681	-0.847784	0.0734078	0.425347	0.668291	DRSC28822	0.160847	DRSC18419	-3.36166
FBgn0004914	Hnf4	0		0	nuclear receptor, heterodimerizing with RXR	transcription factor	HNF4A,HNF4G	hepatocyte nuclear factor 4, alpha | hepatocyte nuclear factor 4, gamma	6	Gene:HNF4A Term:{Diabetes, type 2, susceptibility to}, 125853 (3) | Gene:HNF4A Term:{Diabetes, type 2}, 125853 (3) | Gene:HNF4A Term:{Hypertension, insulin resistance-related, susceptibility to}, 125853 (3) | Gene:HNF4A Term:Diabetes mellitus, type 2, 125853 (3) | Gene:HNF4A Term:Diabetes mellitus, noninsulin-dependent, 125853 (3) | Gene:HNF4A Term:Maturity-onset diabetes of the young 6, 606394 (…	Gene:HNF4G Term:Body mass index | Gene:HNF4A Term:Ulcerative colitis | Gene:HNF4A Term:Type 2 diabetes | Gene:HNF4A Term:C-reactive protein | Gene:HNF4A Term:HDL cholesterol	GO:0006350~transcription,GO:0006355~regulation of transcription, DNA-dependent,GO:0007492~endoderm development,GO:0007498~mesoderm development,GO:0008610~lipid biosynthetic process,GO:0045449~regulation of transcription,GO:0051252~regulation of RNA metabolic process,	0	GO:0003677~DNA binding,GO:0003700~transcription factor activity,GO:0003707~steroid hormone receptor activity,GO:0004879~ligand-dependent nuclear receptor activity,GO:0005496~steroid binding,GO:0008270~zinc ion binding,GO:0008289~lipid binding,GO:0009982~pseudouridine synthase activity,GO:0016866~intramolecular transferase activity,GO:0030528~transcription regulator activity,GO:0043167~ion binding…	IPR000003:Retinoid X receptor,IPR000536:Nuclear hormone receptor, ligand-binding, core,IPR001628:Zinc finger, nuclear hormone receptor-type,IPR001723:Steroid hormone receptor,IPR008946:Nuclear hormone receptor, ligand-binding,IPR013088:Zinc finger, NHR/GATA-type,	PF00104:Hormone_recep,PF00104:Ligand-binding domain of nuclear hormone receptor,PF00105:zf-C4,PF00105:Zinc finger, C4 type,	0	0	10219237,10731132,11532213,11959838,12537568,12537572,12537573,12537574,14568107,14605208,15803199,16110336,16607613,16914392,16914501,17136098,17569856,17569867,19254568,7479849,7550245,7956826,8068883,8440243,8521511,	34.5001													1	DRSC41031	0.0859412	0.691723	-0.691768	0.0306109	0.242325	0.456388						DRSC26864	0.847127	DRSC03344	-3.05567
FBgn0026418	Hsc70Cb	4		Comparison of GPCR Induced vs. Small G-Protein Induced Signalling to the Nucleus | ERK Signalling Dynamics | General Secretion Screen | Modifiers of Intracellular aggregates derived from mis-folded proteins	heatshock protein, Hsp70.4 related	target, proteolysis	HSPA4	heat shock 70kDa protein 4	8			GO:0006457~protein folding,	0	GO:0000166~nucleotide binding,GO:0001882~nucleoside binding,GO:0001883~purine nucleoside binding,GO:0005524~ATP binding,GO:0017076~purine nucleotide binding,GO:0030554~adenyl nucleotide binding,GO:0032553~ribonucleotide binding,GO:0032555~purine ribonucleotide binding,GO:0032559~adenyl ribonucleotide binding,GO:0051087~chaperone binding,	IPR001023:Heat shock protein Hsp70,IPR013126:Heat shock protein 70,IPR018181:Heat shock protein 70, conserved site,	PF00012:HSP70,PF00012:Hsp70 protein,	0	0	10471706,10731132,10767537,12367628,12537568,12537572,12537573,12537574,16110336,16713952,17151602,17194782,17569856,17569867,9409831,9927464,	121.626	NM_013559	-0.0563412	0.0659858	-0.0743043	-0.431287	0.0703893	-0.366952	-0.421283	-0.365583	0.311775	1.83202	0.193143	1	DRSC34557	0.0671496	0.801688	-0.669631	0.0505082	-0.125905	0.709727						DRSC26538	0.92382	DRSC11186	-1.47898
FBgn0002787	Mov34	18		A genome-wide Drosophila RNAi screen for the mitochondrial calcium uniporter | Cell Growth and Viability | CRACM1 Is a Plasma Membrane Protein Essential for Store-Operated Ca2+ Entry | ERK Signalling Dynamics | General Secretion Screen | Genes involved in protein secretion and Golgi organization | Hedghog secretion | Hh Signalling | Kc Cell Morphology | Kc cytokinesis | MAPK Signaling Pathway Scr…	26S proteasome	target, proteolysis	PSMD7	proteasome (prosome, macropain) 26S subunit, non-ATPase, 7	9			GO:0000022~mitotic spindle elongation,GO:0000226~microtubule cytoskeleton organization,GO:0000278~mitotic cell cycle,GO:0000279~M phase,GO:0006508~proteolysis,GO:0006511~ubiquitin-dependent protein catabolic process,GO:0007010~cytoskeleton organization,GO:0007017~microtubule-based process,GO:0007049~cell cycle,GO:0007051~spindle organization,GO:0007052~mitotic spindle organization,GO:0008283~cell…	GO:0000502~proteasome complex,GO:0005838~proteasome regulatory particle,GO:0008541~proteasome regulatory particle, lid subcomplex,GO:0022624~proteasome accessory complex,GO:0030425~dendrite,GO:0042995~cell projection,GO:0043005~neuron projection,	GO:0004175~endopeptidase activity,GO:0008233~peptidase activity,GO:0070011~peptidase activity, acting on L-amino acid peptides,	IPR000555:Mov34/MPN/PAD-1,	PF01398:Mov34,PF01398:Mov34/MPN/PAD-1 family,	dme03050:Proteasome,	P00013:Cell cycle,P00060:Ubiquitin proteasome pathway,	10471706,10731132,10893261,12537568,12537569,12537572,12537573,12537574,12818174,14605208,14652013,14764878,16099838,16110336,16210248,16980395,17151602,17412918,17569856,17569867,2209467,8386175,	163.558	NM_010817	-0.138124	0.366812	0.132116	0.655627	0.852798	-4.6001	-3.33126	-6.09037	-2.61661	1.43327	-1.77479	1	DRSC32153	-0.720089	0.013474	-1.51711	4.30054e-05	-0.769949	0.0653516						DRSC29897	0.030279	DRSC04624	-1.82996
FBgn0026373	RpII33	10		A genome-wide Drosophila RNAi screen for the mitochondrial calcium uniporter | CRACM1 Is a Plasma Membrane Protein Essential for Store-Operated Ca2+ Entry | ERK Signalling Dynamics | Flockhouse Virus | Genes involved in protein secretion and Golgi organization | MAPK Signaling Pathway Screen | PVR modifier screen | RTK Specificity | S2R+ Morphology Screen | VSV Screen	transcription. DNA-directed RNA polymerase II, interacts with autophagy specific gene 8	target, transcription	POLR2C	polymerase (RNA) II (DNA directed) polypeptide C, 33kDa	9			GO:0006350~transcription,GO:0006351~transcription, DNA-dependent,GO:0006366~transcription from RNA polymerase II promoter,GO:0032774~RNA biosynthetic process,	GO:0000428~DNA-directed RNA polymerase complex,GO:0005654~nucleoplasm,GO:0005665~DNA-directed RNA polymerase II, core complex,GO:0016591~DNA-directed RNA polymerase II, holoenzyme,GO:0030880~RNA polymerase complex,GO:0031974~membrane-enclosed lumen,GO:0031981~nuclear lumen,GO:0043233~organelle lumen,GO:0044451~nucleoplasm part,GO:0055029~nuclear DNA-directed RNA polymerase complex,GO:0070013~intr…	GO:0003677~DNA binding,GO:0003899~DNA-directed RNA polymerase activity,GO:0016779~nucleotidyltransferase activity,GO:0034062~RNA polymerase activity,GO:0046983~protein dimerization activity,	IPR001514:DNA-directed RNA polymerase, 30-40 kDa subunit, conserved site,IPR011261:DNA-directed RNA polymerase, dimerisation,IPR011262:DNA-directed RNA polymerase, insert,IPR011263:DNA-directed RNA polymerase, RpoA/D/Rpb3-type,	PF01000:RNA_pol_A_bac,PF01193:RNA_pol_L,	dme00230:Purine metabolism,dme00240:Pyrimidine metabolism,dme03020:RNA polymerase,	P00023:General transcription regulation,P00055:Transcription regulation by bZIP transcription factor,	10220418,10384299,10471706,10471707,10473116,10581287,10585281,10731132,10747025,10809665,10886416,10906320,10908585,10930405,10940549,11279013,11431468,11550907,115744,11779831,12021283,12356740,12537572,12695332,14560008,15944359,16079233,16155569,16387654,16547172,16929308,17151257,2121594,2465876,6816674,7479892,7513799,9026285,9584093,	52.7827	NM_053246	0.634779	-0.434403	0.568227	1.06901	-0.888969	-1.39452	2.80745	1.8048	-1.95444	1.6231	3.92556	1	DRSC30691	-1.22662	2.12537e-06	-1.40828	0.00523932	-0.096903	0.590863						DRSC23584	0.681461	DRSC03415	-2.5144
FBgn0262955	RpII140	11		A genome-wide Drosophila RNAi screen for the mitochondrial calcium uniporter | CRACM1 Is a Plasma Membrane Protein Essential for Store-Operated Ca2+ Entry | ERK Signalling Dynamics | Genes involved in protein secretion and Golgi organization | Genetic modifiers of cell survival following exposure to DNA damaging agents | MAPK Signaling Pathway Screen | p53 | RTK Specificity | S2R+ Morphology Scre…	transcription	target, transcription	POLR2B	polymerase (RNA) II (DNA directed) polypeptide B, 140kDa	9	0	Gene:POLR2B Term:Age-related macular degeneration | Gene:POLR2B Term:Height	GO:0006350~transcription,GO:0006351~transcription, DNA-dependent,GO:0006366~transcription from RNA polymerase II promoter,GO:0032774~RNA biosynthetic process,	GO:0000428~DNA-directed RNA polymerase complex,GO:0005654~nucleoplasm,GO:0005665~DNA-directed RNA polymerase II, core complex,GO:0016591~DNA-directed RNA polymerase II, holoenzyme,GO:0030880~RNA polymerase complex,GO:0031974~membrane-enclosed lumen,GO:0031981~nuclear lumen,GO:0043233~organelle lumen,GO:0044451~nucleoplasm part,GO:0055029~nuclear DNA-directed RNA polymerase complex,GO:0070013~intr…	GO:0000287~magnesium ion binding,GO:0001882~nucleoside binding,GO:0003677~DNA binding,GO:0003899~DNA-directed RNA polymerase activity,GO:0008270~zinc ion binding,GO:0016779~nucleotidyltransferase activity,GO:0032549~ribonucleoside binding,GO:0034062~RNA polymerase activity,GO:0043167~ion binding,GO:0043169~cation binding,GO:0046872~metal ion binding,GO:0046914~transition metal ion binding,	IPR007120:DNA-directed RNA polymerase, subunit 2, domain 6,IPR007121:RNA polymerase, beta subunit, conserved site,IPR007641:RNA polymerase Rpb2, domain 7,IPR007642:RNA polymerase Rpb2, domain 2,IPR007644:RNA polymerase, beta subunit, protrusion,IPR007645:RNA polymerase Rpb2, domain 3,IPR007646:RNA polymerase Rpb2, domain 4,IPR007647:RNA polymerase Rpb2, domain 5,IPR015712:DNA-directed RNA polymer…	PF00562:RNA polymerase Rpb2, domain 6,PF00562:RNA_pol_Rpb2_6,PF04560:RNA polymerase Rpb2, domain 7,PF04560:RNA_pol_Rpb2_7,PF04561:RNA polymerase Rpb2, domain 2,PF04561:RNA_pol_Rpb2_2,PF04563:RNA polymerase beta subunit,PF04563:RNA_pol_Rpb2_1,PF04565:RNA polymerase Rpb2, domain 3,PF04565:RNA_pol_Rpb2_3,PF04566:RNA polymerase Rpb2, domain 4,PF04566:RNA_pol_Rpb2_4,PF04567:RNA polymerase Rpb2, domain…	dme00230:Purine metabolism,dme00240:Pyrimidine metabolism,dme03020:RNA polymerase,	0	10220418,10384299,10473116,10545238,10556060,10585281,10731132,10747025,10809665,10882076,10906320,10908585,10940549,11131516,11157786,11279013,11431468,11483574,11493924,11511356,11550907,12021283,12068918,12086602,12356740,12361572,12429700,12537569,12537572,12645932,12655640,1373806,1408842,14560008,15166158,1516820,15354295,15520279,15649467,15728673,15944353,16110336,16155569,16204179,163876…	22.1616	NM_153798	0	0	0	0	1.52607	0.285201	3.98471	-0.0125868	-2.18655	2.05849	1.98769	1	DRSC31812	-1.35921	1.44747e-05	-0.935868	0.0477182	0.0254897	0.934925						DRSC16831	-5.80023
FBgn0032518	RpL24	14	1	Cell Growth and Viability | CRACM1 Is a Plasma Membrane Protein Essential for Store-Operated Ca2+ Entry | DCV Screen | ERK Signalling Dynamics | Genes involved in protein secretion and Golgi organization | Genes regulating lipid storage in Drosophila melanogaster | Hedghog secretion | Hh Signalling | MAPK Signaling Pathway Screen | p53 | PVR modifier screen | S2R+ Morphology Screen | Screen for g…	ribosome	target, translation	RPL24	ribosomal protein L24	8			GO:0000022~mitotic spindle elongation,GO:0000226~microtubule cytoskeleton organization,GO:0000278~mitotic cell cycle,GO:0000279~M phase,GO:0006412~translation,GO:0007010~cytoskeleton organization,GO:0007017~microtubule-based process,GO:0007049~cell cycle,GO:0007051~spindle organization,GO:0007052~mitotic spindle organization,GO:0022402~cell cycle process,GO:0022403~cell cycle phase,GO:0051231~spi…	GO:0005811~lipid particle,GO:0005829~cytosol,GO:0005840~ribosome,GO:0015934~large ribosomal subunit,GO:0022625~cytosolic large ribosomal subunit,GO:0022626~cytosolic ribosome,GO:0030529~ribonucleoprotein complex,GO:0033279~ribosomal subunit,GO:0043228~non-membrane-bounded organelle,GO:0043232~intracellular non-membrane-bounded organelle,GO:0044445~cytosolic part,	GO:0003735~structural constituent of ribosome,GO:0005198~structural molecule activity,	IPR000988:Ribosomal protein L24e,IPR011017:TRASH,	PF01246:Ribosomal protein L24e,PF01246:Ribosomal_L24e,	dme03010:Ribosome,	0	10731132,12537568,12537569,12537572,12537573,12537574,14605208,16110336,16311596,17412918,17569856,17569867,	1542.87	NM_024218	-0.42876	0.42191	0.354452	0	0.182692	-2.36035	-1.63206	0.0170709	-3.47102	1.6337	2.70512	1	DRSC28724	-1.81819	9.90117e-07	-1.25389	0.0166152	-0.48112	0.247243						DRSC28724	-2.41675	DRSC03185	-2.00099
FBgn0038922	CG6439	0		0	isocitrate dehydrogenase 3, TCA cycle, mitochondria	target, TCA-cycle	IDH3B	isocitrate dehydrogenase 3 (NAD+) beta	8	Gene:IDH3B Term:Retinitis pigmentosa 46 (3)		GO:0006084~acetyl-CoA metabolic process,GO:0006091~generation of precursor metabolites and energy,GO:0006099~tricarboxylic acid cycle,GO:0006732~coenzyme metabolic process,GO:0009060~aerobic respiration,GO:0009109~coenzyme catabolic process,GO:0015980~energy derivation by oxidation of organic compounds,GO:0045333~cellular respiration,GO:0046356~acetyl-CoA catabolic process,GO:0051186~cofactor met…	GO:0005739~mitochondrion,	GO:0000166~nucleotide binding,GO:0000287~magnesium ion binding,GO:0004448~isocitrate dehydrogenase activity,GO:0004449~isocitrate dehydrogenase (NAD+) activity,GO:0043167~ion binding,GO:0043169~cation binding,GO:0046872~metal ion binding,GO:0048037~cofactor binding,GO:0050662~coenzyme binding,GO:0051287~NAD or NADH binding,	IPR001804:Isocitrate/isopropylmalate dehydrogenase,IPR004434:Isocitrate dehydrogenase NAD-dependent, mitochondrial,	PF00180:Isocitrate/isopropylmalate dehydrogenase,PF00180:Iso_dh,	dme00020:Citrate cycle (TCA cycle),	0	10731132,12537568,12537572,12537573,12537574,12888516,14605208,16110336,16798875,17194782,17569856,17569867,	28.0422	NM_130884	-0.0295881	-0.485196	0.132116	0	-0.736966							1	DRSC37088	0.583678	0.00880978	-0.73331	0.00673937	-0.0556167	0.909884						DRSC28483	2.03199	DRSC16040	-0.62977
FBgn0037249	eIF3-S10	13		A genome-wide Drosophila RNAi screen for the mitochondrial calcium uniporter | Cell Growth and Viability | DCV Screen | ERK Signalling Dynamics | Genes involved in protein secretion and Golgi organization | Genes regulating lipid storage in Drosophila melanogaster | Hedghog secretion | Kc cytokinesis | MAPK Signaling Pathway Screen | p53 | PVR modifier screen | S2R+ Morphology Screen | VSV Screen	translation	target, translation	EIF3A	eukaryotic translation initiation factor 3, subunit A	9	0		GO:0000022~mitotic spindle elongation,GO:0000226~microtubule cytoskeleton organization,GO:0000278~mitotic cell cycle,GO:0000279~M phase,GO:0006412~translation,GO:0006413~translational initiation,GO:0006417~regulation of translation,GO:0006446~regulation of translational initiation,GO:0007010~cytoskeleton organization,GO:0007017~microtubule-based process,GO:0007049~cell cycle,GO:0007051~spindle or…	GO:0005829~cytosol,GO:0005852~eukaryotic translation initiation factor 3 complex,	GO:0003743~translation initiation factor activity,GO:0008135~translation factor activity, nucleic acid binding,	0	0	0	0	10731132,10908586,11076973,12408803,12537568,12537569,12537572,12537573,12537574,14605208,16110336,16496002,17151602,17194782,17392269,17412918,17569856,17569867,18327897,	168.193	NM_010123	-0.309002	-0.192315	-0.113879	0	0.189034	-2.94283	-1.26835	-2.4182	-4.10379	0.591454	1.60824	1	DRSC30921	-1.58318	3.5672e-07	-0.613918	0.0358459	-0.199475	0.53289						DRSC28481	-1.43241	DRSC12339	-2.70605
FBgn0023530	CG3740	0	0	0	similar to human C19orf12, single transmembrane protein with unknown function	receptor	C19orf12	chromosome 19 open reading frame 12	8	Gene:C19orf12 Term:Neurodegeneration with brain iron accumulation 4, 614298 (3)		0	0	0	0	0	0	0	10731132,10731137,11337470,11779831,12537568,12537572,12537573,12537574,15189568,16110336,17569856,17569867,	51.8715													1	DRSC18508	0.447361	0.373693	-0.379783	0.0467391			DRSC40928	-0.964955	0.0181335	0.661307	0.46868	DRSC18508	2.00583
FBgn0039132	AP-1sigma	3		Comparison of GPCR Induced vs. Small G-Protein Induced Signalling to the Nucleus | Flockhouse Virus | Genes involved in protein secretion and Golgi organization	clathrin associated protein, golgi	target, golgi	AP1S2	adaptor-related protein complex 1, sigma 2 subunit	9	Gene:AP1S2 Term:Mental retardation, X-linked syndromic, Fried type, 300630 (3)		GO:0001505~regulation of neurotransmitter levels,GO:0003001~generation of a signal involved in cell-cell signaling,GO:0006836~neurotransmitter transport,GO:0006886~intracellular protein transport,GO:0006897~endocytosis,GO:0006900~membrane budding,GO:0006901~vesicle coating,GO:0007267~cell-cell signaling,GO:0007268~synaptic transmission,GO:0007269~neurotransmitter secretion,GO:0008104~protein loca…	GO:0000139~Golgi membrane,GO:0005794~Golgi apparatus,GO:0005798~Golgi-associated vesicle,GO:0008021~synaptic vesicle,GO:0012505~endomembrane system,GO:0012506~vesicle membrane,GO:0012510~trans-Golgi network transport vesicle membrane,GO:0016023~cytoplasmic membrane-bounded vesicle,GO:0030117~membrane coat,GO:0030118~clathrin coat,GO:0030119~AP-type membrane coat adaptor complex,GO:0030120~vesicle…	GO:0008565~protein transporter activity,	IPR000804:Clathrin adaptor, sigma subunit/coatomer, zeta subunit,IPR015604:Clathrin adaptor AP1, sigma subunit,IPR016635:Adaptor protein complex, sigma subunit,	PF01217:Clathrin adaptor complex small chain,PF01217:Clat_adaptor_s,	dme04142:Lysosome,	0	10218159,10731132,10798391,10954086,11598180,11943473,12537568,12537572,12537573,12537574,14605208,16110336,17569856,17569867,	40.7956													1	DRSC40317	-0.367791	0.0182325	-0.687586	0.0436479	-0.204681	0.439814						DRSC15899	-1.39488
FBgn0028684	Tbp-1	17	2	A genome-wide Drosophila RNAi screen for the mitochondrial calcium uniporter | Cell Growth and Viability | Comparison of GPCR Induced vs. Small G-Protein Induced Signalling to the Nucleus | ERK Signalling Dynamics | Genes involved in protein secretion and Golgi organization | Hedghog secretion | Identification and characterization of proteins required for MicroRNA and siRNA biogenesis and functio…	26S proteasome	target, proteolysis	PSMC3	proteasome (prosome, macropain) 26S subunit, ATPase, 3	9			GO:0006508~proteolysis,GO:0009057~macromolecule catabolic process,GO:0030163~protein catabolic process,	GO:0000502~proteasome complex,GO:0005829~cytosol,GO:0005838~proteasome regulatory particle,GO:0008540~proteasome regulatory particle, base subcomplex,GO:0022624~proteasome accessory complex,	GO:0000166~nucleotide binding,GO:0001882~nucleoside binding,GO:0001883~purine nucleoside binding,GO:0004175~endopeptidase activity,GO:0005524~ATP binding,GO:0008233~peptidase activity,GO:0016887~ATPase activity,GO:0017076~purine nucleotide binding,GO:0030554~adenyl nucleotide binding,GO:0032553~ribonucleotide binding,GO:0032555~purine ribonucleotide binding,GO:0032559~adenyl ribonucleotide bindin…	IPR003593:ATPase, AAA+ type, core,IPR003959:ATPase, AAA-type, core,IPR003960:ATPase, AAA-type, conserved site,IPR005937:26S proteasome subunit P45,	PF00004:AAA,PF00004:ATPase family associated with various cellular activities,	dme03050:Proteasome,	P00060:Ubiquitin proteasome pathway,	10471706,10731132,10893261,11739392,12537568,12537572,12537573,12537574,12695332,14652013,14764878,15788778,16110336,17194782,17569856,17569867,	119.395	NM_008948	-0.325901	0.141564	-0.0712696	0.474566	-0.234465	-1.85634	-4.44034	-3.62326	-5.72668	-0.616426	-3.09218	1	DRSC26269	-2.06844	3.61579e-07	-1.80755	0.00713803	-0.334392	0.435491						DRSC26269	-4.46925	DRSC16842	-3.5124
FBgn0033555,FBgn0010198	RpS15Ab, RpS15Aa	0	14	0	40S ribosome	target, translation	RPS15A	ribosomal protein S15a	8			GO:0000022~mitotic spindle elongation,GO:0000226~microtubule cytoskeleton organization,GO:0000278~mitotic cell cycle,GO:0000279~M phase,GO:0006412~translation,GO:0007010~cytoskeleton organization,GO:0007017~microtubule-based process,GO:0007049~cell cycle,GO:0007051~spindle organization,GO:0007052~mitotic spindle organization,GO:0022402~cell cycle process,GO:0022403~cell cycle phase,GO:0051231~spi…	GO:0005811~lipid particle,GO:0005829~cytosol,GO:0005840~ribosome,GO:0015935~small ribosomal subunit,GO:0022626~cytosolic ribosome,GO:0022627~cytosolic small ribosomal subunit,GO:0030529~ribonucleoprotein complex,GO:0033279~ribosomal subunit,GO:0043228~non-membrane-bounded organelle,GO:0043232~intracellular non-membrane-bounded organelle,GO:0044445~cytosolic part,	GO:0003735~structural constituent of ribosome,GO:0005198~structural molecule activity,	IPR000630:Ribosomal protein S8,	PF00410:Ribosomal protein S8,PF00410:Ribosomal_S8,	dme03010:Ribosome,	0	10731132,12150910,12466289,12537568,12537569,12537572,12537573,12537574,14605208,16110336,16979555,17101240,17412918,17569856,17569867,8182070,	1528.6													1	DRSC19831	-1.32272	5.01364e-05	-1.36851	0.0118461	-0.120691	0.779503						DRSC06129	-1.72265	DRSC19831	-2.7334
FBgn0039857	RpL6	18	1	A genome-wide Drosophila RNAi screen for the mitochondrial calcium uniporter | Cell Growth and Viability | Comparison of GPCR Induced vs. Small G-Protein Induced Signalling to the Nucleus | DCV Screen | ERK Signalling Dynamics | General Secretion Screen | Genes involved in protein secretion and Golgi organization | Genes regulating lipid storage in Drosophila melanogaster | Hedghog secretion | Hh…	ribosome	target, translation	RPL6	ribosomal protein L6	8		Gene:RPL6 Term:Blood pressure | Gene:RPL6 Term:Esophageal cancer	GO:0000022~mitotic spindle elongation,GO:0000226~microtubule cytoskeleton organization,GO:0000278~mitotic cell cycle,GO:0000279~M phase,GO:0006412~translation,GO:0007010~cytoskeleton organization,GO:0007017~microtubule-based process,GO:0007049~cell cycle,GO:0007051~spindle organization,GO:0007052~mitotic spindle organization,GO:0022402~cell cycle process,GO:0022403~cell cycle phase,GO:0051231~spi…	GO:0005811~lipid particle,GO:0005829~cytosol,GO:0005840~ribosome,GO:0015934~large ribosomal subunit,GO:0022625~cytosolic large ribosomal subunit,GO:0022626~cytosolic ribosome,GO:0030529~ribonucleoprotein complex,GO:0033279~ribosomal subunit,GO:0043228~non-membrane-bounded organelle,GO:0043232~intracellular non-membrane-bounded organelle,GO:0044445~cytosolic part,	GO:0003735~structural constituent of ribosome,GO:0005198~structural molecule activity,	IPR000915:Ribosomal protein L6E,IPR005568:Ribosomal protein L6, N-terminal,	PF01159:Ribosomal_L6e,PF03868:Ribosomal_L6e_N,	dme03010:Ribosome,	0	10731132,12537572,14622141,	1459.75													1	DRSC25982	-1.64985	0.00017689	-1.16892	0.00571125	-0.427719	0.13551						DRSC25982	-1.36163	DRSC14323	-1.03686
FBgn0015288	RpL22	0		0	ribosomal protein, target of casein kinase II	target, translation	RPL22	ribosomal protein L22	7			GO:0000022~mitotic spindle elongation,GO:0000226~microtubule cytoskeleton organization,GO:0000278~mitotic cell cycle,GO:0000279~M phase,GO:0006412~translation,GO:0007010~cytoskeleton organization,GO:0007017~microtubule-based process,GO:0007049~cell cycle,GO:0007051~spindle organization,GO:0007052~mitotic spindle organization,GO:0022402~cell cycle process,GO:0022403~cell cycle phase,GO:0051231~spi…	GO:0005811~lipid particle,GO:0005829~cytosol,GO:0005840~ribosome,GO:0015934~large ribosomal subunit,GO:0022625~cytosolic large ribosomal subunit,GO:0022626~cytosolic ribosome,GO:0030529~ribonucleoprotein complex,GO:0033279~ribosomal subunit,GO:0043228~non-membrane-bounded organelle,GO:0043232~intracellular non-membrane-bounded organelle,GO:0044445~cytosolic part,	GO:0003735~structural constituent of ribosome,GO:0005198~structural molecule activity,	IPR002671:Ribosomal protein L22e,	PF01776:Ribosomal L22e protein family,PF01776:Ribosomal_L22e,	dme03010:Ribosome,	0	10731132,10731137,11337470,11744370,12097340,12379220,12537568,12537569,12537572,12537573,12537574,12589803,15221030,15288778,15494451,15927177,15987805,16110336,16137856,16455680,16466393,16816001,16950879,16979555,17151602,17412918,17569856,17569867,9647634,9931508,	742.14													1	DRSC40396	-0.688678	0.0657023	-1.50769	0.0015168	-0.775301	0.0597171						DRSC25025	-1.33046	DRSC18707	-2.46522
FBgn0028691	Rpn9	7		A genome-wide Drosophila RNAi screen for the mitochondrial calcium uniporter | ERK Signalling Dynamics | Identification of novel genes involved in light-dependent CRY degradation | MAPK Signaling Pathway Screen | p53 | S2R+ Morphology Screen | VSV Screen	26S proteasome regulatory subunit	target, proteolysis	PSMD13	proteasome (prosome, macropain) 26S subunit, non-ATPase, 13	9			GO:0006508~proteolysis,GO:0007096~regulation of exit from mitosis,GO:0007346~regulation of mitotic cell cycle,GO:0010564~regulation of cell cycle process,GO:0051726~regulation of cell cycle,	GO:0000502~proteasome complex,GO:0005829~cytosol,GO:0005838~proteasome regulatory particle,GO:0008541~proteasome regulatory particle, lid subcomplex,GO:0022624~proteasome accessory complex,	GO:0004175~endopeptidase activity,GO:0008233~peptidase activity,GO:0070011~peptidase activity, acting on L-amino acid peptides,	IPR000717:Proteasome component region PCI,	PF01399:PCI,	dme03050:Proteasome,	P00013:Cell cycle,P00049:Parkinson disease,P00060:Ubiquitin proteasome pathway,	10731132,10893261,12408803,12417656,12537572,14652013,16496002,9409831,	114	NM_011875	-0.265345	0.190678	-0.0903421	0	0.201634	-0.382996	-2.53415	-2.25509	-1.02842	0.736823	1.62117	1	DRSC32206	-1.57021	1.37067e-06	-1.34908	0.0485349	-0.593384	0.184854						DRSC27177	-1.15231	DRSC16840	-2.01788
FBgn0032006	Pvr	16		A genome-wide Drosophila RNAi screen for the mitochondrial calcium uniporter | Cell Growth and Viability | ERK Signalling Dynamics | Flockhouse Virus | Functional genomic analysis of the Wnt-Wingless Signaling Pathway | Genes involved in protein secretion and Golgi organization | Genes involved in store-operated calcium entry | Genetic modifiers of cell survival following exposure to DNA damaging…	Pvr	receptor, x-talk with pvr	FLT4	fms-related tyrosine kinase 4	6	Gene:FLT4 Term:Hemangioma, capillary infantile, somatic, 602089 (3) | Gene:FLT4 Term:Lymphedema, hereditary I, 153100 (3) | Gene:FLT4 Term:{Hemangioma, capillary infantile, susceptibility to}, 602089 (3)		GO:0000022~mitotic spindle elongation,GO:0000226~microtubule cytoskeleton organization,GO:0000278~mitotic cell cycle,GO:0000279~M phase,GO:0002520~immune system development,GO:0003006~reproductive developmental process,GO:0006468~protein amino acid phosphorylation,GO:0006793~phosphorus metabolic process,GO:0006796~phosphate metabolic process,GO:0006928~cell motion,GO:0006955~immune response,GO:00…	GO:0005886~plasma membrane,GO:0016021~integral to membrane,GO:0031224~intrinsic to membrane,	GO:0000166~nucleotide binding,GO:0001882~nucleoside binding,GO:0001883~purine nucleoside binding,GO:0004672~protein kinase activity,GO:0004713~protein tyrosine kinase activity,GO:0004714~transmembrane receptor protein tyrosine kinase activity,GO:0005017~platelet-derived growth factor receptor activity,GO:0005021~vascular endothelial growth factor receptor activity,GO:0005524~ATP binding,GO:001707…	IPR000719:Protein kinase, core,IPR001245:Tyrosine protein kinase,IPR003006:Immunoglobulin/major histocompatibility complex, conserved site,IPR003598:Immunoglobulin subtype 2,IPR003599:Immunoglobulin subtype,IPR007110:Immunoglobulin-like,IPR008266:Tyrosine protein kinase, active site,IPR013098:Immunoglobulin I-set,IPR013106:Immunoglobulin V-set,IPR013151:Immunoglobulin,IPR013783:Immunoglobulin-lik…	PF00047:416-474,PF00047:704-762,PF00047:710-768,PF00047:ig,PF07679:I-set,PF07679:Immunoglobulin I-set domain,PF07686:Immunoglobulin V-set domain,PF07686:V-set,PF07714:Pkinase_Tyr,PF07714:Protein tyrosine kinase,	dme04144:Endocytosis,	0	10731132,11595182,11677054,11703933,11955438,12185849,12198500,12205482,12537572,12537573,12648473,12810594,12810602,12852852,12885551,12952899,12975318,14527345,14602069,14623821,14706700,14734104,15056618,15108810,15239955,15242648,15381778,15457211,15602694,15616552,15634694,15708571,15817814,15834142,15857916,15927177,16014514,16054027,16110336,16163390,16258546,16496002,16651377,16712835,167…	204.445	NM_008809	0	0.129085	0.869082	1.56389	1.63134	-3.77487	-8.35075	-8.96614	2.42315	1.95104	2.52349	2	DRSC30669	-1.58045	1.96693e-07	-5.5078	0.000391963	-2.53046	0.000818682						DRSC03080	-4.08699	DRSC36840	-7.16301
FBgn0028692	Rpn2	18	18	A genome-wide Drosophila RNAi screen for the mitochondrial calcium uniporter | Cell Growth and Viability | CRACM1 Is a Plasma Membrane Protein Essential for Store-Operated Ca2+ Entry | ERK Signalling Dynamics | Genes involved in protein secretion and Golgi organization | Genes involved in store-operated calcium entry | Genetic modifiers of cell survival following exposure to DNA damaging agents |…	26S proteasome	target, proteolysis	PSMD1	proteasome (prosome, macropain) 26S subunit, non-ATPase, 1	9			GO:0006508~proteolysis,GO:0009894~regulation of catabolic process,GO:0034984~cellular response to DNA damage stimulus,GO:0042176~regulation of protein catabolic process,	GO:0000502~proteasome complex,GO:0005838~proteasome regulatory particle,GO:0008540~proteasome regulatory particle, base subcomplex,GO:0022624~proteasome accessory complex,	GO:0004175~endopeptidase activity,GO:0008233~peptidase activity,GO:0032182~small conjugating protein binding,GO:0032183~SUMO binding,GO:0070011~peptidase activity, acting on L-amino acid peptides,	IPR002015:Proteasome/cyclosome, regulatory subunit,IPR011989:Armadillo-like helical,IPR016642:26S proteasome regulatory complex, non-ATPase subcomplex, Rpn2/Psmd1 subunit,	PF01851:456-489,PF01851:PC_rep,	dme03050:Proteasome,	P00060:Ubiquitin proteasome pathway,	10731132,10893261,11157774,11739392,12537568,12537569,12537572,12537573,12537574,14605208,14652013,16110336,17569856,17569867,18327897,	164.034	NM_027507	-0.722372	-0.256183	-0.516017	0.338795	0.603122	-2.70978	-5.92202	-3.14726	-3.78305	-1.01303	-1.83674	2	DRSC16839	-1.56463	1.16396e-09	-2.83303	0.00527568	-0.163405	0.712104	DRSC32198	-2.05742	0.00436934	-1.94866	0.0186714	DRSC16839	-3.88271
FBgn0010278	Ssrp	9		CRACM1 Is a Plasma Membrane Protein Essential for Store-Operated Ca2+ Entry | Flockhouse Virus | Genome-wide RNAi screen to identify essential factors for nuclear mRNA export in Drosophila | Hedghog secretion | MAPK Signaling Pathway Screen | Modifiers of Intracellular aggregates derived from mis-folded proteins | Modifiers of Notch Signalling | RTK Specificity | S2R+ Morphology Screen	DNA folding, nuclear protein	pathway	SSRP1	structure specific recognition protein 1	9			GO:0001672~regulation of chromatin assembly or disassembly,GO:0006259~DNA metabolic process,GO:0006260~DNA replication,GO:0006281~DNA repair,GO:0006350~transcription,GO:0006974~response to DNA damage stimulus,GO:0033043~regulation of organelle organization,GO:0033044~regulation of chromosome organization,GO:0033554~cellular response to stress,GO:0045449~regulation of transcription,GO:0051098~regu…	GO:0005654~nucleoplasm,GO:0005694~chromosome,GO:0005730~nucleolus,GO:0008023~transcription elongation factor complex,GO:0031974~membrane-enclosed lumen,GO:0031981~nuclear lumen,GO:0035101~FACT complex,GO:0043228~non-membrane-bounded organelle,GO:0043232~intracellular non-membrane-bounded organelle,GO:0043233~organelle lumen,GO:0044451~nucleoplasm part,GO:0070013~intracellular organelle lumen,	GO:0000217~DNA secondary structure binding,GO:0003677~DNA binding,GO:0003682~chromatin binding,GO:0003697~single-stranded DNA binding,GO:0003723~RNA binding,GO:0003727~single-stranded RNA binding,GO:0031490~chromatin DNA binding,GO:0031491~nucleosome binding,GO:0031492~nucleosomal DNA binding,GO:0043566~structure-specific DNA binding,GO:0043621~protein self-association,	IPR000910:High mobility group, HMG1/HMG2,IPR000969:Structure-specific recognition protein,	PF00505:HMG,PF00505:HMG_box,PF03531:SSrecog,PF03531:Structure-specific recognition protein,	0	0	10198118,10199952,10400623,10731132,12537568,12537572,12537573,12537574,12743041,12815073,12934007,14698615,16041486,16110336,17156942,17344416,17372656,17569856,17569867,18327897,7688122,8479916,	207.14	S50213	0	0	0	0	1.41414	-3.67644	-3.62171	-1.92094	-2.25191	0.210812	-0.555188	2	DRSC33198	-0.977231	7.66037e-07	-0.930181	0.00209932	-0.600666	0.00646132						DRSC29959	-1.09163	DRSC04658	-6.85506
FBgn0028685	Rpt4	16	16	A genome-wide Drosophila RNAi screen for the mitochondrial calcium uniporter | Cell Growth and Viability | CRACM1 Is a Plasma Membrane Protein Essential for Store-Operated Ca2+ Entry | ERK Signalling Dynamics | Flockhouse Virus | General Secretion Screen | Genes involved in store-operated calcium entry | Hh Signalling | Identification of novel genes involved in light-dependent CRY degradation | M…	proteasome subunit	target, transcription	PSMC6	proteasome (prosome, macropain) 26S subunit, ATPase, 6	9			GO:0006508~proteolysis,GO:0009057~macromolecule catabolic process,GO:0030163~protein catabolic process,	GO:0000502~proteasome complex,GO:0005838~proteasome regulatory particle,GO:0008540~proteasome regulatory particle, base subcomplex,GO:0022624~proteasome accessory complex,	GO:0000166~nucleotide binding,GO:0001882~nucleoside binding,GO:0001883~purine nucleoside binding,GO:0004175~endopeptidase activity,GO:0005524~ATP binding,GO:0008233~peptidase activity,GO:0016887~ATPase activity,GO:0017076~purine nucleotide binding,GO:0030554~adenyl nucleotide binding,GO:0032553~ribonucleotide binding,GO:0032555~purine ribonucleotide binding,GO:0032559~adenyl ribonucleotide bindin…	IPR003593:ATPase, AAA+ type, core,IPR003959:ATPase, AAA-type, core,IPR003960:ATPase, AAA-type, conserved site,IPR005937:26S proteasome subunit P45,	PF00004:AAA,PF00004:ATPase family associated with various cellular activities,	dme03050:Proteasome,	P00060:Ubiquitin proteasome pathway,	10731132,10893261,11751581,12537568,12537572,12537573,12537574,14605208,14652013,16110336,17569856,17569867,	155.86	NM_025959	-0.265865	0.942533	0	0	0.0468403	-3.02856	-3.3391	-1.18542	-1.54862	3.39599	0.593456	2	DRSC18713	-0.941942	0.0308672	-1.2959	0.0148884	-1.28001	0.00358719	DRSC32211	-3.71458	0.000420422	-1.85772	0.035767	DRSC18713	-2.68209
FBgn0028689	Rpn6	18	18	A genome-wide Drosophila RNAi screen for the mitochondrial calcium uniporter | Comparison of GPCR Induced vs. Small G-Protein Induced Signalling to the Nucleus | CRACM1 Is a Plasma Membrane Protein Essential for Store-Operated Ca2+ Entry | ERK Signalling Dynamics | Genes involved in protein secretion and Golgi organization | Hedghog secretion | Hh Signalling | Identification of novel genes involv…	proteasome	target, proteolysis	PSMD11	proteasome (prosome, macropain) 26S subunit, non-ATPase, 11	9			GO:0006508~proteolysis,	GO:0000502~proteasome complex,GO:0005829~cytosol,GO:0005838~proteasome regulatory particle,GO:0008541~proteasome regulatory particle, lid subcomplex,GO:0022624~proteasome accessory complex,	GO:0004175~endopeptidase activity,GO:0008233~peptidase activity,GO:0070011~peptidase activity, acting on L-amino acid peptides,	IPR000717:Proteasome component region PCI,IPR011991:Winged helix repressor DNA-binding,IPR013143:PCI/PINT associated module,	PF01399:PCI,PF01399:PCI domain,	dme03050:Proteasome,	P00013:Cell cycle,P00060:Ubiquitin proteasome pathway,	10471706,10731132,10812334,10893261,12426099,12537568,12537572,12537573,12537574,12593803,12737805,12818174,14605208,14652013,15037551,15454543,16110336,16452134,16455680,16600911,17569856,17569867,18327897,	88.7966	NM_178616	0	0	0	0	-0.473931	-2.91713	-2.84985	-1.83352	-3.83491	-1.03615	-2.00236	2	DRSC07541	-1.38561	0.000263954	-3.29139	0.00112438	-1.63103	0.0286321	DRSC32202	-3.24316	0.000679654	-1.74927	0.0154401	DRSC07541	-8.32363
FBgn0028690	Rpn5	8	2	A genome-wide Drosophila RNAi screen for the mitochondrial calcium uniporter | ERK Signalling Dynamics | General Secretion Screen | Genes involved in protein secretion and Golgi organization | MAPK Signaling Pathway Screen | PVR modifier screen | S2R+ Morphology Screen | VSV Screen	proteasome	target, proteolysis	PSMD12	proteasome (prosome, macropain) 26S subunit, non-ATPase, 12	9			GO:0006508~proteolysis,	GO:0000502~proteasome complex,GO:0005838~proteasome regulatory particle,GO:0008541~proteasome regulatory particle, lid subcomplex,GO:0022624~proteasome accessory complex,	GO:0004175~endopeptidase activity,GO:0008233~peptidase activity,GO:0070011~peptidase activity, acting on L-amino acid peptides,	IPR000717:Proteasome component region PCI,IPR011991:Winged helix repressor DNA-binding,	PF01399:PCI,PF01399:PCI domain,	dme03050:Proteasome,	P00013:Cell cycle,P00060:Ubiquitin proteasome pathway,	10731132,10893261,12537568,12537572,12537573,12537574,12695332,14605208,14652013,15972457,16110336,17569856,17569867,18327897,	247.217	NM_025894	-0.512514	-0.368663	0.0996319	0	0.420078	-2.35353	-2.79624	-1.32897	-0.174825	1.225	1.89839	2	DRSC28279	-1.62616	6.13583e-11	-1.7546	0.0415053	-1.03558	0.0150084						DRSC28279	-1.98416	DRSC12367	-1.54595
FBgn0036213	RpL10Ab	17	1	A genome-wide Drosophila RNAi screen for the mitochondrial calcium uniporter | Cell Growth and Viability | CRACM1 Is a Plasma Membrane Protein Essential for Store-Operated Ca2+ Entry | DCV Screen | ERK Signalling Dynamics | Flockhouse Virus | Genes involved in protein secretion and Golgi organization | Genes regulating lipid storage in Drosophila melanogaster | Hedghog secretion | Hh Signalling |…	ribosome	target, translation	RPL10A	ribosomal protein L10a	9			GO:0000022~mitotic spindle elongation,GO:0000226~microtubule cytoskeleton organization,GO:0000278~mitotic cell cycle,GO:0000279~M phase,GO:0006396~RNA processing,GO:0006412~translation,GO:0007010~cytoskeleton organization,GO:0007017~microtubule-based process,GO:0007049~cell cycle,GO:0007051~spindle organization,GO:0007052~mitotic spindle organization,GO:0022402~cell cycle process,GO:0022403~cell …	GO:0005811~lipid particle,GO:0005829~cytosol,GO:0005840~ribosome,GO:0015934~large ribosomal subunit,GO:0022625~cytosolic large ribosomal subunit,GO:0022626~cytosolic ribosome,GO:0030529~ribonucleoprotein complex,GO:0033279~ribosomal subunit,GO:0043228~non-membrane-bounded organelle,GO:0043232~intracellular non-membrane-bounded organelle,GO:0044445~cytosolic part,	GO:0003723~RNA binding,GO:0003735~structural constituent of ribosome,GO:0005198~structural molecule activity,GO:0032182~small conjugating protein binding,GO:0032183~SUMO binding,	IPR002143:Ribosomal protein L1,IPR016095:Ribosomal protein L1, 3-layer alpha/beta-sandwich,	PF00687:Ribosomal protein L1p/L10e family,PF00687:Ribosomal_L1,	dme03010:Ribosome,	0	10731132,12537568,12537572,12537573,12537574,14605208,15987805,16110336,16496002,17194782,17412918,17569856,17569867,	2126.83	NM_011287	-0.279109	0.702923	0.174023	1.10595	-0.0144996	-0.652374	-2.20685	1.88768	-3.72006	0.9489	4.16742	2	DRSC26988	-1.98104	6.09795e-10	-1.47517	0.00303609	-1.31031	2.30484e-05						DRSC26988	-2.98955	DRSC10798	-0.719612
FBgn0261606	RpL27A	15		Cell Growth and Viability | DCV Screen | ERK Signalling Dynamics | Genes involved in protein secretion and Golgi organization | Genes regulating lipid storage in Drosophila melanogaster | Hedghog secretion | Hh Signalling | Kc cytokinesis | MAPK Signaling Pathway Screen | p53 | PVR modifier screen | RTK Specificity | S2R+ Morphology Screen | Screen for genes affecting Listeria monocytogenes infec…	60S ribosome	target, translation	RPL27A	ribosomal protein L27a	9		Gene:RPL27A Term:Body mass index	GO:0000022~mitotic spindle elongation,GO:0000226~microtubule cytoskeleton organization,GO:0000278~mitotic cell cycle,GO:0000279~M phase,GO:0006412~translation,GO:0007010~cytoskeleton organization,GO:0007017~microtubule-based process,GO:0007049~cell cycle,GO:0007051~spindle organization,GO:0007052~mitotic spindle organization,GO:0022402~cell cycle process,GO:0022403~cell cycle phase,GO:0051231~spi…	GO:0005829~cytosol,GO:0005840~ribosome,GO:0015934~large ribosomal subunit,GO:0022625~cytosolic large ribosomal subunit,GO:0022626~cytosolic ribosome,GO:0030529~ribonucleoprotein complex,GO:0033279~ribosomal subunit,GO:0043228~non-membrane-bounded organelle,GO:0043232~intracellular non-membrane-bounded organelle,GO:0044445~cytosolic part,	GO:0003735~structural constituent of ribosome,GO:0005198~structural molecule activity,GO:0032182~small conjugating protein binding,GO:0032183~SUMO binding,	IPR001196:Ribosomal protein L15,	PF00256:L15,PF00256:Ribosomal protein L15,PF01305:Ribosomal_L15,	dme03010:Ribosome,	0	10731132,12537568,12537569,12537572,12537573,12537574,15221030,15560371,15965264,15972457,15987805,16110336,17412918,17569856,17569867,8297386,9055824,	1438.08	NM_011975	-0.214408	0.258459	0.298424	1.63575	0.345964	-1.44038	-2.15642	0.436583	-5.31792	0.514185	2.5212	2	DRSC41034	-1.89842	4.88161e-06	-1.00687	0.0238956	-1.21819	0.00198225						DRSC28466	-1.61006	DRSC00781	-0.629829
FBgn0005593	RpL7	17	0	A genome-wide Drosophila RNAi screen for the mitochondrial calcium uniporter | Cell Growth and Viability | DCV Screen | ERK Signalling Dynamics | Genes involved in protein secretion and Golgi organization | Genes regulating lipid storage in Drosophila melanogaster | Genome-wide RNAi screen to identify essential factors for nuclear mRNA export in Drosophila | Hedghog secretion | Hh Signalling | Kc…	ribosome	target, translation	RPL7	ribosomal protein L7	5			GO:0000022~mitotic spindle elongation,GO:0000226~microtubule cytoskeleton organization,GO:0000278~mitotic cell cycle,GO:0000279~M phase,GO:0006412~translation,GO:0007010~cytoskeleton organization,GO:0007017~microtubule-based process,GO:0007049~cell cycle,GO:0007051~spindle organization,GO:0007052~mitotic spindle organization,GO:0022402~cell cycle process,GO:0022403~cell cycle phase,GO:0051231~spi…	GO:0005829~cytosol,GO:0005840~ribosome,GO:0015934~large ribosomal subunit,GO:0022625~cytosolic large ribosomal subunit,GO:0022626~cytosolic ribosome,GO:0030529~ribonucleoprotein complex,GO:0033279~ribosomal subunit,GO:0043228~non-membrane-bounded organelle,GO:0043232~intracellular non-membrane-bounded organelle,GO:0044445~cytosolic part,	GO:0003723~RNA binding,GO:0003729~mRNA binding,GO:0003735~structural constituent of ribosome,GO:0005198~structural molecule activity,GO:0019843~rRNA binding,GO:0030528~transcription regulator activity,	IPR000517:Ribosomal protein L30p/L7e, N-terminal,IPR005998:Ribosomal protein L7, eukaryotic,IPR012988:Ribosomal protein L30, N-terminal,IPR018038:Ribosomal protein L30,	PF00327:Ribosomal protein L30p/L7e,PF00327:Ribosomal_L30,PF08079:Ribosomal L30 N-terminal domain,PF08079:Ribosomal_L30_N,	dme03010:Ribosome,	0	10731132,11562500,12150910,12537568,12537569,12537572,12537573,12537574,14605208,16110336,16496002,17412918,17569856,17569867,	517.731	NM_011291	-0.342086	0.255561	-0.196112	0.778545	0.43082	-3.19671	-2.03082	-0.0536889	-4.08469	2.04477	4.32481	2	DRSC29340	-1.48526	0.00211038	-1.26853	0.0110425	-1.0227	0.0173607						DRSC29340	-3.44655	DRSC03417	-2.89736
FBgn0017545	RpS3A	16	16	A genome-wide Drosophila RNAi screen for the mitochondrial calcium uniporter | Cell Growth and Viability | DCV Screen | ERK Signalling Dynamics | Genes involved in protein secretion and Golgi organization | Genes regulating lipid storage in Drosophila melanogaster | Genome-wide RNAi screen to identify essential factors for nuclear mRNA export in Drosophila | Hedghog secretion | Hh Signalling | Kc…	40S ribosome	target, translation	RPS3A	ribosomal protein S3A	9			GO:0000022~mitotic spindle elongation,GO:0000226~microtubule cytoskeleton organization,GO:0000278~mitotic cell cycle,GO:0000279~M phase,GO:0006412~translation,GO:0007010~cytoskeleton organization,GO:0007017~microtubule-based process,GO:0007049~cell cycle,GO:0007051~spindle organization,GO:0007052~mitotic spindle organization,GO:0007276~gamete generation,GO:0007292~female gamete generation,GO:0019…	GO:0005811~lipid particle,GO:0005829~cytosol,GO:0005840~ribosome,GO:0015935~small ribosomal subunit,GO:0022626~cytosolic ribosome,GO:0022627~cytosolic small ribosomal subunit,GO:0030529~ribonucleoprotein complex,GO:0033279~ribosomal subunit,GO:0043228~non-membrane-bounded organelle,GO:0043232~intracellular non-membrane-bounded organelle,GO:0044445~cytosolic part,	GO:0003735~structural constituent of ribosome,GO:0005198~structural molecule activity,GO:0032182~small conjugating protein binding,GO:0032183~SUMO binding,	IPR001593:Ribosomal protein S3Ae,IPR018281:Ribosomal protein S3Ae, conserved site,	PF01015:Ribosomal S3Ae family,PF01015:Ribosomal_S3Ae,	dme03010:Ribosome,	0	10022978,10659782,10731132,10880479,10880481,12537568,12537572,12537573,12537574,15238529,15998720,16110336,1628819,16496002,16960009,16979555,17151602,17412918,17569856,17569867,4208793,5569209,805750,9393444,9613571,9742251,9778506,	683.79	NM_016959	-0.469729	0.424492	-0.14417	1.4983	0.474047	-1.08622	-0.589509	1.87843	-2.57488	0.835755	3.256	2	DRSC17168	-1.14413	0.00605934	-1.80045	0.001554	-0.17474	0.561146	DRSC32594	-2.42785	0.00300127	-2.7585	0.00890983	DRSC17168	-1.83177
FBgn0037351	RpL13A	11		Cell Growth and Viability | DCV Screen | ERK Signalling Dynamics | Genes involved in protein secretion and Golgi organization | Hedghog secretion | Hh Signalling | p53 | RTK Specificity | S2R+ Morphology Screen | Screen for genes affecting Listeria monocytogenes infection in Drosophila SL2 cell line. | VSV Screen	ribosome	target, translation	RPL13A	ribosomal protein L13a	8		Gene:RPL13A Term:Hematological and biochemical traits	GO:0006412~translation,GO:0007166~cell surface receptor linked signal transduction,GO:0007219~Notch signaling pathway,GO:0007423~sensory organ development,GO:0008407~bristle morphogenesis,GO:0022416~bristle development,	GO:0005829~cytosol,GO:0005840~ribosome,GO:0015934~large ribosomal subunit,GO:0022625~cytosolic large ribosomal subunit,GO:0022626~cytosolic ribosome,GO:0030529~ribonucleoprotein complex,GO:0033279~ribosomal subunit,GO:0043228~non-membrane-bounded organelle,GO:0043232~intracellular non-membrane-bounded organelle,GO:0044445~cytosolic part,	GO:0003735~structural constituent of ribosome,GO:0005198~structural molecule activity,	IPR005755:Ribosomal protein L13, eukaryotic/archaeal,IPR005822:Ribosomal protein L13,	PF00572:Ribosomal protein L13,PF00572:Ribosomal_L13,	dme03010:Ribosome,	0	10731132,11116097,12150910,12537568,12537569,12537572,12537573,12537574,12695332,14605208,15238523,15987805,16110336,16182526,16311596,16326033,17194782,17569856,17569867,9275195,	868.073	X51528	0	0	0	0	3.01382	0.103945	-0.519731	-1.12637	-4.5534	1.92888	1.35009	2	DRSC32237	-1.2953	0.00142045	-1.21578	0.0406186	-1.16154	0.00242151						DRSC27297	-1.55238	DRSC12265	-0.427041
FBgn0028968	gammaCop	21	21	A genome-wide Drosophila RNAi screen for the mitochondrial calcium uniporter | CRACM1 Is a Plasma Membrane Protein Essential for Store-Operated Ca2+ Entry | DCV Screen | Flockhouse Virus | General Secretion Screen | Genes involved in protein secretion and Golgi organization | Genes regulating lipid storage in Drosophila melanogaster | Hedghog secretion | Hh Signalling | Host factors important for…	golgi	target, golgi	COPG	coatomer protein complex, subunit gamma	8			GO:0000910~cytokinesis,GO:0006886~intracellular protein transport,GO:0006890~retrograde vesicle-mediated transport, Golgi to ER,GO:0006897~endocytosis,GO:0006909~phagocytosis,GO:0006911~phagocytosis, engulfment,GO:0008104~protein localization,GO:0010324~membrane invagination,GO:0015031~protein transport,GO:0016044~membrane organization,GO:0016192~vesicle-mediated transport,GO:0034613~cellular pro…	GO:0000139~Golgi membrane,GO:0005794~Golgi apparatus,GO:0005798~Golgi-associated vesicle,GO:0012505~endomembrane system,GO:0012506~vesicle membrane,GO:0016023~cytoplasmic membrane-bounded vesicle,GO:0030117~membrane coat,GO:0030120~vesicle coat,GO:0030126~COPI vesicle coat,GO:0030135~coated vesicle,GO:0030137~COPI-coated vesicle,GO:0030659~cytoplasmic vesicle membrane,GO:0030660~Golgi-associated …	GO:0005198~structural molecule activity,	IPR002553:Clathrin/coatomer adaptor, adaptin-like, N-terminal,IPR011989:Armadillo-like helical,IPR013040:Coatomer, gamma subunit, appendage, Ig-like subdomain,IPR014863:Coatomer, gamma subunit , appendage,IPR015873:Clathrin alpha-adaptin/coatomer adaptor, appendage, C-terminal subdomain,IPR017106:Coatomer, gamma subunit,	PF01602:Adaptin N terminal region,PF01602:Adaptin_N,PF08752:Coatomer gamma subunit appendage domain,PF08752:Gamma-COP,	0	0	10731132,11018518,12015286,12049762,12537568,12537572,12537573,12537574,14605208,15380073,15901661,16110336,16157870,16169286,16311596,16336044,16496002,17569856,17569867,18802472,9409831,9409832,	69.1483	BC049178	0	0	0	0	-0.0588937	0.258495	-0.145865	2.64651	-3.80854	-1.01529	-1.26965	2	DRSC16955	-1.91374	2.12788e-12	-1.78982	0.00761639	-1.07798	0.0452539	DRSC31264	-1.25802	0.0366438	-1.71929	0.0269997	DRSC16955	-3.39964	DRSC39106	-1.81151
FBgn0039566	CG4849	7		ERK Signalling Dynamics | Genes involved in protein secretion and Golgi organization | Nuclear targeting factor of Mad | p53 | S2R+ Morphology Screen | Transcriptional Response to Hypoxia | VSV Screen	splicing/translation	target, transcription	EFTUD2	elongation factor Tu GTP binding domain containing 2	8			GO:0000375~RNA splicing, via transesterification reactions,GO:0000377~RNA splicing, via transesterification reactions with bulged adenosine as nucleophile,GO:0000398~nuclear mRNA splicing, via spliceosome,GO:0006396~RNA processing,GO:0006397~mRNA processing,GO:0006412~translation,GO:0006414~translational elongation,GO:0008380~RNA splicing,GO:0016071~mRNA metabolic process,	GO:0005682~snRNP U5,GO:0005829~cytosol,GO:0030529~ribonucleoprotein complex,GO:0030532~small nuclear ribonucleoprotein complex,	GO:0000166~nucleotide binding,GO:0003746~translation elongation factor activity,GO:0003924~GTPase activity,GO:0005525~GTP binding,GO:0008135~translation factor activity, nucleic acid binding,GO:0017076~purine nucleotide binding,GO:0019001~guanyl nucleotide binding,GO:0032553~ribonucleotide binding,GO:0032555~purine ribonucleotide binding,GO:0032561~guanyl ribonucleotide binding,	IPR000640:Translation elongation factor EFG/EF2, C-terminal,IPR000795:Protein synthesis factor, GTP-binding,IPR004161:Translation elongation factor EFTu/EF1A, domain 2,IPR005225:Small GTP-binding protein,IPR005517:Translation elongation factor EFG/EF2, domain IV,IPR014721:Ribosomal protein S5 domain 2-type fold,	PF00009:GTP_EFTU,PF00679:EFG_C,PF03144:GTP_EFTU_D2,PF03764:EFG_IV,	dme03040:Spliceosome,	0	10731132,10908584,10908586,11529271,12537572,	19.2892	NM_011431	0.0947766	0.0329472	0.53067	0.278223	0.212881	0.25735	-0.0207144	-2.86173	0.631923	-2.42149	-1.55105	2	DRSC31790	0.25738	0.240802	1.61274	0.00635334	-0.175001	0.561558	DRSC31791	-1.19171	0.0186087	-1.5316	0.0393943	DRSC27175	-9.76588	DRSC28625	-0.465178
FBgn0002626	RpL32	17		A genome-wide Drosophila RNAi screen for the mitochondrial calcium uniporter | Cell Growth and Viability | CRACM1 Is a Plasma Membrane Protein Essential for Store-Operated Ca2+ Entry | DCV Screen | ERK Signalling Dynamics | Flockhouse Virus | Genes involved in protein secretion and Golgi organization | Hedghog secretion | Hh Signalling | Kc Cell Morphology | Kc cytokinesis | p53 | PVR modifier sc…	ribosome	target, translation	RPL32	ribosomal protein L32	9			GO:0000022~mitotic spindle elongation,GO:0000226~microtubule cytoskeleton organization,GO:0000278~mitotic cell cycle,GO:0000279~M phase,GO:0006412~translation,GO:0007010~cytoskeleton organization,GO:0007017~microtubule-based process,GO:0007049~cell cycle,GO:0007051~spindle organization,GO:0007052~mitotic spindle organization,GO:0022402~cell cycle process,GO:0022403~cell cycle phase,GO:0051231~spi…	GO:0005829~cytosol,GO:0005840~ribosome,GO:0015934~large ribosomal subunit,GO:0022625~cytosolic large ribosomal subunit,GO:0022626~cytosolic ribosome,GO:0030529~ribonucleoprotein complex,GO:0033279~ribosomal subunit,GO:0043228~non-membrane-bounded organelle,GO:0043232~intracellular non-membrane-bounded organelle,GO:0044445~cytosolic part,	GO:0003735~structural constituent of ribosome,GO:0005198~structural molecule activity,	IPR001515:Ribosomal protein L32e,IPR018263:Ribosomal protein L32e, conserved site,	PF01655:Ribosomal protein L32,PF01655:Ribosomal_L32e,	dme03010:Ribosome,	0	10022917,10369678,10419696,10454549,10585281,10669758,10725405,10731132,10753511,10811906,10835396,10931948,11069116,11102369,11116097,11139510,11157786,11319264,11454763,11780633,11862451,11900973,12150910,12183365,12297099,12374736,12408803,12424525,12456666,12537569,12537572,12593803,12626737,12743041,1291154,1516821,15200955,15454264,1582562,15944359,16110336,16496002,16547107,17035293,173109…	2170.13	NM_172086	0.0870554	0.720103	0.308011	0.630405	0.388465	1.09893	0.63811	3.27063	-3.96728	1.76494	2.84086	2	DRSC32553	-1.37137	1.93436e-07	-1.38141	0.00235187	-0.79849	0.0276971						DRSC27164	-1.65795	DRSC16835	-2.85837
FBgn0052423	shep	1	0	RTK Specificity	alanine-rich RNA binding protein	target, mRNA stability	RBMS1,RBMS2,RBMS3	RNA binding motif, single stranded interacting protein 1 | RNA binding motif, single stranded interacting protein 2 | RNA binding motif, single stranded interacting protein 3	6		Gene:RBMS3 Term:Bone mineral density | Gene:RBMS1 Term:Type 2 diabetes | Gene:RBMS1 Term:Nephropathy (idiopathic membranous) | Gene:RBMS1 Term:Amyotrophic lateral sclerosis	GO:0007610~behavior,GO:0007626~locomotory behavior,GO:0009628~response to abiotic stimulus,GO:0009629~response to gravity,GO:0042330~taxis,GO:0042332~gravitaxis,	0	GO:0000166~nucleotide binding,GO:0003723~RNA binding,GO:0003729~mRNA binding,	IPR000504:RNA recognition motif, RNP-1,IPR002343:Paraneoplastic encephalomyelitis antigen,IPR012677:Nucleotide-binding, alpha-beta plait,	PF00076:RBD,PF00076:RRM_1,	0	0	10731132,10908586,11900973,12537568,12537572,12537573,12537574,12765609,14605208,15126400,15501232,16110336,16496002,17194782,17372656,17569856,17569867,18327897,	135.894	NM_019711	-0.048636	-0.368663	-0.341811	0.250719	0.0398403	0.18581	0.847768	-0.533988	1.6877	0.26486	-0.0440398	2	DRSC09771	0.651727	0.0669759	-1.18516	0.00049616	-1.11445	0.000615237						DRSC26847	-0.98003	DRSC09771	-1.65277
FBgn0008635	betaCop	20	0	A genome-wide Drosophila RNAi screen for the mitochondrial calcium uniporter | DCV Screen | ERK Signalling Dynamics | General Secretion Screen | Genes involved in protein secretion and Golgi organization | Genes regulating lipid storage in Drosophila melanogaster | Genes required for clustering supernumerary centrosomes | Hedghog secretion | Hh Signalling | Host factors important for uptake, surv…	golgi	target, golgi	COPB1	coatomer protein complex, subunit beta 1	9			GO:0006886~intracellular protein transport,GO:0006890~retrograde vesicle-mediated transport, Golgi to ER,GO:0006897~endocytosis,GO:0006909~phagocytosis,GO:0006911~phagocytosis, engulfment,GO:0008104~protein localization,GO:0010324~membrane invagination,GO:0015031~protein transport,GO:0016044~membrane organization,GO:0016192~vesicle-mediated transport,GO:0034613~cellular protein localization,GO:00…	GO:0000139~Golgi membrane,GO:0005794~Golgi apparatus,GO:0005798~Golgi-associated vesicle,GO:0005886~plasma membrane,GO:0009898~internal side of plasma membrane,GO:0012505~endomembrane system,GO:0012506~vesicle membrane,GO:0016023~cytoplasmic membrane-bounded vesicle,GO:0030117~membrane coat,GO:0030120~vesicle coat,GO:0030126~COPI vesicle coat,GO:0030135~coated vesicle,GO:0030137~COPI-coated vesic…	GO:0005198~structural molecule activity,	IPR002553:Clathrin/coatomer adaptor, adaptin-like, N-terminal,IPR011710:Coatomer, beta subunit, C-terminal,IPR011989:Armadillo-like helical,IPR016460:Coatomer, beta subunit,	PF01602:Adaptin N terminal region,PF01602:Adaptin_N,PF07718:Coatamer beta C-terminal region,PF07718:Coatamer_beta_C,	0	0	10549295,10731132,10953008,11533661,11809829,11912489,12415014,12537568,12537569,12537572,12537573,12537574,12663920,14657248,16110336,16157870,16169286,16311596,16336044,16452979,16496002,17569856,17569867,8127899,8785048,	84.9635	NM_033370	-1.11591	-0.305788	-0.538681	-0.149441	-0.112475	0.151197	2.08165	2.84574	-3.8586	0.268429	-1.74148	2	DRSC27169	-1.53044	2.35257e-05	-1.61958	0.0113773	-1.86141	8.16051e-09						DRSC27169	-2.4447	DRSC20312	-1.92159
FBgn0020618	Rack1	5	1	DCV Screen | ERK Signalling Dynamics | Identification of Proteins Required for Histone mRNA Biosynthesis | MAPK Signaling Pathway Screen | S2R+ Morphology Screen	protein kinase C binding protein	pathway	GNB2L1	guanine nucleotide binding protein (G protein), beta polypeptide 2-like 1	7			GO:0007276~gamete generation,GO:0007292~female gamete generation,GO:0007444~imaginal disc development,GO:0007610~behavior,GO:0007626~locomotory behavior,GO:0018991~oviposition,GO:0019098~reproductive behavior,GO:0019953~sexual reproduction,GO:0032504~multicellular organism reproduction,GO:0033057~reproductive behavior in a multicellular organism,GO:0035220~wing disc development,GO:0042335~cuticle…	0	GO:0005080~protein kinase C binding,GO:0019899~enzyme binding,GO:0019900~kinase binding,GO:0019901~protein kinase binding,	IPR001680:WD40 repeat,IPR015943:WD40/YVTN repeat-like,IPR017986:WD40 repeat, region,IPR019775:WD40 repeat, conserved site,IPR019781:WD40 repeat, subgroup,IPR019782:WD40 repeat 2,	PF00400:54-92,PF00400:WD40,	0	0	10731132,12408803,12537568,12537569,12537572,12537573,12537574,12767830,14605208,14680800,16110336,17569856,17569867,17584887,9296523,	2087.75	NM_008143	-0.249994	0.300417	0.511772	0.874836	0.393965	0.401674	2.12208	0.301394	-0.388201	-0.941633	2.54821	2	DRSC23796	-0.503165	0.000153449	-0.546233	0.0351061	0.477016	0.0162548	DRSC30688	-0.914206	0.0418341	0.781255	0.103487	DRSC23796	-1.98637	DRSC03405	0.536361
FBgn0025724	beta'Cop	17		A genome-wide Drosophila RNAi screen for the mitochondrial calcium uniporter | DCV Screen | Genes involved in protein secretion and Golgi organization | Genes regulating lipid storage in Drosophila melanogaster | Hedghog secretion | Hh Signalling | Host factors important for uptake, survival and multiplication of chlamydia caviae | Identification of genes required for HOW-dependent RNA degradatio…	golgi transporter	target, golgi	COPB2	coatomer protein complex, subunit beta 2 (beta prime)	9			GO:0006886~intracellular protein transport,GO:0006888~ER to Golgi vesicle-mediated transport,GO:0006890~retrograde vesicle-mediated transport, Golgi to ER,GO:0006900~membrane budding,GO:0008104~protein localization,GO:0015031~protein transport,GO:0016044~membrane organization,GO:0016050~vesicle organization,GO:0016192~vesicle-mediated transport,GO:0034613~cellular protein localization,GO:0045184~…	GO:0000139~Golgi membrane,GO:0005794~Golgi apparatus,GO:0005798~Golgi-associated vesicle,GO:0005886~plasma membrane,GO:0009898~internal side of plasma membrane,GO:0012505~endomembrane system,GO:0012506~vesicle membrane,GO:0016023~cytoplasmic membrane-bounded vesicle,GO:0030117~membrane coat,GO:0030120~vesicle coat,GO:0030126~COPI vesicle coat,GO:0030135~coated vesicle,GO:0030137~COPI-coated vesic…	GO:0005198~structural molecule activity,	IPR001680:WD40 repeat,IPR006692:Coatomer, WD associated region,IPR015943:WD40/YVTN repeat-like,IPR016453:Coatomer, beta' subunit,IPR017986:WD40 repeat, region,IPR019775:WD40 repeat, conserved site,IPR019781:WD40 repeat, subgroup,IPR019782:WD40 repeat 2,	PF00400:89-127,PF00400:WD40,PF04053:Coatomer WD associated region,PF04053:Coatomer_WDAD,	0	0	10731132,11969264,12537568,12537569,12537572,12537573,12537574,14605208,16110336,16169286,16311596,16496002,17151602,17569856,17569867,	94.4101	NM_015827	-0.687335	-0.225666	-0.162783	0.550507	0.130931	-0.543055	2.20188	5.48982	-3.13532	-0.290985	-0.720157	2	DRSC30701	-1.39523	8.94888e-07	-2.1146	4.68276e-05	-1.44856	0.000347829						DRSC26650	-3.1372	DRSC03492	-5.61018
FBgn0031266	CG2807	18	18	A genome-wide Drosophila RNAi screen for the mitochondrial calcium uniporter | Cell Growth and Viability | CRACM1 Is a Plasma Membrane Protein Essential for Store-Operated Ca2+ Entry | ERK Signalling Dynamics | Genes involved in protein secretion and Golgi organization | Genome-wide RNAi screen to identify essential factors for nuclear mRNA export in Drosophila | Hedghog secretion | Hh Signalling…	splicing, ortholog of splicing factor 3b, subunit 1, 155kDa,	target, transcription	SF3B1	splicing factor 3b, subunit 1, 155kDa	9	Gene:SF3B1 Term:Myelodysplastic syndrome, somatic, 614286 (3) | Gene:SF3B1 Term:Bohring-Opitz syndrome, 605039 (3) | Gene:SF3B1 Term:{Myelodysplastic syndrome, susceptibility to}, 614286 (3)		GO:0000375~RNA splicing, via transesterification reactions,GO:0000377~RNA splicing, via transesterification reactions with bulged adenosine as nucleophile,GO:0000398~nuclear mRNA splicing, via spliceosome,GO:0006396~RNA processing,GO:0006397~mRNA processing,GO:0008380~RNA splicing,GO:0016071~mRNA metabolic process,	GO:0005681~spliceosome,GO:0005686~snRNP U2,GO:0030529~ribonucleoprotein complex,GO:0030532~small nuclear ribonucleoprotein complex,	0	IPR000357:HEAT,IPR011989:Armadillo-like helical,IPR015016:Splicing factor 3B subunit 1,	PF02985:HEAT,PF08920:SF3b1,	dme03040:Spliceosome,	0	10731132,10908584,12537572,16311596,17151602,18327897,9857191,	26.0224	NM_031179	-0.279634	-0.064314	0.0462815	0.541713	0.432959	-1.48503	2.2305	-1.80019	-4.5427	-5.84899	-4.35446	2	DRSC00535	-1.95258	2.16828e-05	-2.94316	0.000788887	-2.58492	0.00223678						DRSC00535	-1.3971	DRSC39103	-0.962466
FBgn0037093	Cdk12	7		General Secretion Screen | Genes regulating lipid storage in Drosophila melanogaster | Identification and characterization of proteins required for MicroRNA and siRNA biogenesis and functioning | Interactions between Legionella pneumophila and its host | MAPK Signaling Pathway Screen | S2R+ Morphology Screen | Screen for genes affecting Listeria monocytogenes infection in Drosophila SL2 cell line.	Cdc2-related serine/threonine kinase, arginine/serine-rich	receptor/pathway	CDK12	cyclin-dependent kinase 12	8			GO:0006468~protein amino acid phosphorylation,GO:0006793~phosphorus metabolic process,GO:0006796~phosphate metabolic process,GO:0006897~endocytosis,GO:0006909~phagocytosis,GO:0006911~phagocytosis, engulfment,GO:0010324~membrane invagination,GO:0016044~membrane organization,GO:0016192~vesicle-mediated transport,GO:0016310~phosphorylation,	0	GO:0000166~nucleotide binding,GO:0001882~nucleoside binding,GO:0001883~purine nucleoside binding,GO:0004672~protein kinase activity,GO:0004674~protein serine/threonine kinase activity,GO:0004693~cyclin-dependent protein kinase activity,GO:0005524~ATP binding,GO:0008353~RNA polymerase II carboxy-terminal domain kinase activity,GO:0017076~purine nucleotide binding,GO:0030554~adenyl nucleotide bindi…	IPR000719:Protein kinase, core,IPR002290:Serine/threonine protein kinase,IPR008271:Serine/threonine protein kinase, active site,IPR017441:Protein kinase, ATP binding site,IPR017442:Serine/threonine protein kinase-related,	PF00069:Pkinase,PF00069:Protein kinase domain,	0	0	10731132,10889219,11900973,12091301,12537568,12537569,12537572,12537573,12537574,15221030,15616552,16110336,16336044,16496002,17372656,17569856,17569867,18327897,	38.07	NM_007858	0.321409	-0.0186588	0.558219	-0.141462	0.445727	-2.14583	3.61285	1.16055	-0.263228	-0.605919	-0.430251	2	DRSC30915	-0.891991	0.000259048	-0.945981	0.00418773	-0.962515	0.00418634						DRSC29623	-1.28489	DRSC11836	-1.34593
FBgn0261922	PI4KIIIalpha	3	3	Hedghog secretion | Kc cytokinesis | Manipulation of the host cell by Francisella tularensis	1-phosphatidylinositol 4-kinase activity	pathway	PI4KA	phosphatidylinositol 4-kinase, catalytic, alpha	6			GO:0006644~phospholipid metabolic process,GO:0006650~glycerophospholipid metabolic process,GO:0006793~phosphorus metabolic process,GO:0006796~phosphate metabolic process,GO:0007242~intracellular signaling cascade,GO:0016310~phosphorylation,GO:0019637~organophosphate metabolic process,GO:0019932~second-messenger-mediated signaling,GO:0030258~lipid modification,GO:0030384~phosphoinositide metabolic…	0	GO:0001727~lipid kinase activity,GO:0004428~inositol or phosphatidylinositol kinase activity,GO:0004430~1-phosphatidylinositol 4-kinase activity,	IPR000403:Phosphatidylinositol 3- and 4-kinase, catalytic,IPR001263:Phosphoinositide 3-kinase accessory region PIK,IPR015433:Phosphatidylinositol Kinase,IPR018936:Phosphatidylinositol 3- and 4-kinase, conserved site,	PF00454:Phosphatidylinositol 3- and 4-kinase,PF00454:PI3_PI4_kinase,PF00613:Phosphoinositide 3-kinase family, accessory domain,PF00613:PI3Ka,	dme00562:Inositol phosphate metabolism,dme04070:Phosphatidylinositol signaling system,	P00005:Angiogenesis,	10731132,10908587,11337470,12537568,12537572,12537573,12537574,16110336,17569856,17569867,18327897,	12.2416													2	DRSC18655	-0.21519	0.139002	-1.13153	0.0217823	-0.636253	0.0123309	DRSC34705	-1.58849	0.0114122	0.226695	0.724321	DRSC18655	-1.38006
FBgn0261885	osa	4		A genome-wide Drosophila RNAi screen for the mitochondrial calcium uniporter | Functional genomic analysis of the Wnt-Wingless Signaling Pathway | Hedghog secretion | PVR modifier screen	DNA binding	target, transcription	ARID1B	AT rich interactive domain 1B (SWI1-like)	8		Gene:ARID1B Term:Serum uric acid	GO:0002165~instar larval or pupal development,GO:0003002~regionalization,GO:0006325~chromatin organization,GO:0006350~transcription,GO:0006355~regulation of transcription, DNA-dependent,GO:0007166~cell surface receptor linked signal transduction,GO:0007379~segment specification,GO:0007389~pattern specification process,GO:0007444~imaginal disc development,GO:0007447~imaginal disc pattern formation…	GO:0016585~chromatin remodeling complex,GO:0035060~brahma complex,GO:0070603~SWI/SNF-type complex,	GO:0003677~DNA binding,GO:0003712~transcription cofactor activity,GO:0003713~transcription coactivator activity,GO:0008134~transcription factor binding,GO:0016563~transcription activator activity,GO:0030528~transcription regulator activity,GO:0032182~small conjugating protein binding,GO:0032183~SUMO binding,	IPR001606:AT-rich interaction region,	PF01388:ARID,PF01388:ARID/BRIGHT DNA binding domain,	0	0	10322485,10471706,10471712,10552298,10580984,10601025,10731132,10809665,10823947,10940549,10978284,11007492,11018009,11063695,11118137,11124806,11139505,11267889,11396999,11420372,11526071,11572783,11585906,11685531,11729158,11792861,11810228,11861561,11861563,12093739,12183365,12225917,12242108,12381660,12466201,12482982,12483213,12537572,12629041,12645932,12750332,12834867,14738740,15013794,150…	42.88													2	DRSC33078	-0.217954	0.282066	-2.09617	4.06821e-06	-0.587176	0.0206738						DRSC17022	-2.87755
FBgn0000064	Ald	6	2	A genome-wide Drosophila RNAi screen for the mitochondrial calcium uniporter | Genes involved in protein secretion and Golgi organization | M.fortuitum screen | Modifiers of Intracellular aggregates derived from mis-folded proteins | Screen for genes affecting Listeria monocytogenes infection in Drosophila SL2 cell line. | Screen for novel regulators of G2/M checkpoint	Glycolysis / Gluconeogenesis, Pentose phosphate pathway, Fructose and mannose metabolism	target, metabolism	ALDOA	aldolase A, fructose-bisphosphate	8	Gene:ALDOA Term:Glycogen storage disease XII, 611881 (3)		GO:0005996~monosaccharide metabolic process,GO:0006006~glucose metabolic process,GO:0006007~glucose catabolic process,GO:0006091~generation of precursor metabolites and energy,GO:0006096~glycolysis,GO:0007498~mesoderm development,GO:0016052~carbohydrate catabolic process,GO:0019318~hexose metabolic process,GO:0019320~hexose catabolic process,GO:0044275~cellular carbohydrate catabolic process,GO:0…	0	GO:0004332~fructose-bisphosphate aldolase activity,GO:0016832~aldehyde-lyase activity,GO:0042802~identical protein binding,	IPR000741:Fructose-bisphosphate aldolase, class-I,IPR013785:Aldolase-type TIM barrel,	PF00274:Fructose-bisphosphate aldolase class-I,PF00274:Glycolytic,	dme00010:Glycolysis / Gluconeogenesis,dme00030:Pentose phosphate pathway,dme00051:Fructose and mannose metabolism,	P00024:Glycolysis,P02744:Fructose galactose metabolism,	10591654,10731132,11095759,11486054,12116476,12537569,12537572,12537573,1339430,14630943,14680800,14707262,15094375,15280239,15466469,1582561,15927177,16110336,16137856,161506,16798875,16816428,1732743,17379620,1740444,17569856,1959612,2128175,3128269,3140728,3918528,4631006,6805442,6811586,7487099,7841458,8359013,8537310,8865667,9307964,9787634,	88.5057	NM_007438	0.285225	1.03893	0.0617071	-0.49289	0.711935							2	DRSC25381	-0.355561	0.0107597	-0.999376	0.000904525	-1.20568	1.26495e-05						DRSC25381	-1.70486	DRSC14109	-1.32558
FBgn0040235	c12.1	1	1	A genome-wide Drosophila RNAi screen for the mitochondrial calcium uniporter	CWC15 spliceosome-associated protein homolog (S. cerevisiae)	target, transcription	CWC15	CWC15 spliceosome-associated protein homolog (S. cerevisiae)	8		Gene:CWC15 Term:Attention deficit hyperactivity disorder and conduct disorder	GO:0000226~microtubule cytoskeleton organization,GO:0000278~mitotic cell cycle,GO:0000279~M phase,GO:0000375~RNA splicing, via transesterification reactions,GO:0000377~RNA splicing, via transesterification reactions with bulged adenosine as nucleophile,GO:0000398~nuclear mRNA splicing, via spliceosome,GO:0006396~RNA processing,GO:0006397~mRNA processing,GO:0007010~cytoskeleton organization,GO:000…	GO:0005681~spliceosome,GO:0030529~ribonucleoprotein complex,	GO:0003723~RNA binding,	IPR006973:Cwf15/Cwc15 cell cycle control protein,	PF04889:Cwf15/Cwc15 cell cycle control protein,PF04889:Cwf_Cwc_15,	dme03040:Spliceosome,	0	10731132,12111211,12537568,12537572,12537573,12537574,14605208,15868204,16110336,17412918,17569856,17569867,	50.2257													2	DRSC25556	-0.240184	0.190714	-0.750523	0.00576328	-0.733234	0.000839332	DRSC31704	-0.98439	0.0195772	-0.138402	0.852844	DRSC25556	5.99468	DRSC18750	0.3279
FBgn0024285	Srp54	8		ERK Signalling Dynamics | Genes regulating lipid storage in Drosophila melanogaster | Hh Signalling | MAPK Signaling Pathway Screen | Nuclear targeting factor of Mad | p53 | PVR modifier screen | S2R+ Morphology Screen	splicing, ortholog of splicing factor, arginine/serine-rich 12	target, translation	SREK1	splicing regulatory glutamine/lysine-rich protein 1	9			GO:0000245~spliceosome assembly,GO:0000375~RNA splicing, via transesterification reactions,GO:0000377~RNA splicing, via transesterification reactions with bulged adenosine as nucleophile,GO:0000381~regulation of alternative nuclear mRNA splicing, via spliceosome,GO:0000398~nuclear mRNA splicing, via spliceosome,GO:0006376~mRNA splice site selection,GO:0006396~RNA processing,GO:0006397~mRNA proces…	GO:0005681~spliceosome,GO:0030529~ribonucleoprotein complex,	GO:0000166~nucleotide binding,GO:0003723~RNA binding,GO:0003727~single-stranded RNA binding,GO:0003729~mRNA binding,GO:0008187~poly-pyrimidine tract binding,	IPR000504:RNA recognition motif, RNP-1,IPR012677:Nucleotide-binding, alpha-beta plait,	PF00076:RRM_1,	0	0	10731132,10908584,12537572,12695332,14630943,15492211,16311596,9710626,9778506,	57.0937													2	DRSC32628	0.13818	0.557201	-1.30307	0.0178063	-1.35227	0.0122557						DRSC03442	-1.24595
FBgn0024555	flfl	7	7	Comparison of GPCR Induced vs. Small G-Protein Induced Signalling to the Nucleus | CRACM1 Is a Plasma Membrane Protein Essential for Store-Operated Ca2+ Entry | ER retention of the cleaved EGFR ligand Spitz | Genes regulating lipid storage in Drosophila melanogaster | Identification and characterization of proteins required for MicroRNA and siRNA biogenesis and functioning | MAPK Signaling Pathwa…	Protein Phosphatase 4 (PP4) regulatory subunit PP4R3/Falafel (Flfl) as a key mediator specific for the localization of Miranda (Mira) and associated cell fate determinants during both interphase and mitosis	pathway	SMEK1	SMEK homolog 1, suppressor of mek1 (Dictyostelium)	7			GO:0001700~embryonic development via the syncytial blastoderm,GO:0002009~morphogenesis of an epithelium,GO:0006259~DNA metabolic process,GO:0006281~DNA repair,GO:0006897~endocytosis,GO:0006909~phagocytosis,GO:0006911~phagocytosis, engulfment,GO:0006974~response to DNA damage stimulus,GO:0007242~intracellular signaling cascade,GO:0007264~small GTPase mediated signal transduction,GO:0007265~Ras pro…	GO:0008287~protein serine/threonine phosphatase complex,GO:0030289~protein phosphatase 4 complex,	0	IPR006887:Protein of unknown function DUF625,	PF04802:DUF625,PF04802:Protein of unknown function,	0	0	10471706,10731132,12537568,12537569,12537572,12537573,12537574,15221030,16085932,16110336,16336044,17194782,17569856,17569867,18487071,19204120,	36.866													2	DRSC16474	-0.595713	3.31363e-05	-1.07803	3.9265e-05	-0.812478	0.00346885	DRSC30991	-3.43654	0.00430946	-1.4451	0.186642	DRSC16474	-3.0757
FBgn0036556	CG5830	0	0	0	phosphatase	pathway	CTDSP1	CTD (carboxy-terminal domain, RNA polymerase II, polypeptide A) small phosphatase 1	9			0	0	GO:0016791~phosphatase activity,	IPR004274:NLI interacting factor,IPR011948:Dullard-like phosphatase domain,	PF03031:NIF,	0	0	10731132,12537572,17151602,18032660,	11.4207													2	DRSC23382	-0.629656	9.48984e-06	-1.81173	2.90531e-06	-0.722787	0.00555525						DRSC23382	-2.42451	DRSC39054	-1.25556
FBgn0015283	Pros54	10	10	A genome-wide Drosophila RNAi screen for the mitochondrial calcium uniporter | Cell Growth and Viability | ERK Signalling Dynamics | Genes involved in protein secretion and Golgi organization | MAPK Signaling Pathway Screen | Modifiers of Intracellular aggregates derived from mis-folded proteins | PVR modifier screen | S2R+ Morphology Screen | Screen for genes affecting Listeria monocytogenes inf…	proteasome	target, proteolysis	PSMD4	proteasome (prosome, macropain) 26S subunit, non-ATPase, 4	9			GO:0006508~proteolysis,GO:0006511~ubiquitin-dependent protein catabolic process,GO:0007059~chromosome segregation,GO:0009057~macromolecule catabolic process,GO:0019941~modification-dependent protein catabolic process,GO:0030163~protein catabolic process,GO:0034984~cellular response to DNA damage stimulus,GO:0043632~modification-dependent macromolecule catabolic process,GO:0044257~cellular protein…	GO:0000502~proteasome complex,GO:0005838~proteasome regulatory particle,GO:0008540~proteasome regulatory particle, base subcomplex,GO:0022624~proteasome accessory complex,	GO:0004175~endopeptidase activity,GO:0008233~peptidase activity,GO:0070011~peptidase activity, acting on L-amino acid peptides,	IPR002035:von Willebrand factor, type A,IPR003903:Ubiquitin interacting motif,	PF00092:VWA,PF02809:275-292,PF02809:UIM,	dme03050:Proteasome,	P00013:Cell cycle,P00060:Ubiquitin proteasome pathway,	10731132,10893261,11739392,11862484,12537568,12537569,12537572,12537573,12537574,12584246,12861018,14605208,14652013,16110336,16496002,17151602,17569856,17569867,7649173,8386175,9256246,9469929,	120.625													2	DRSC11876	-1.5678	1.38041e-18	-2.22494	9.45676e-05	-1.11443	1.92803e-09	DRSC32175	-3.20338	0.000330516	-0.56188	0.245074	DRSC11876	-3.7212
FBgn0025286	RpL31	14		A genome-wide Drosophila RNAi screen for the mitochondrial calcium uniporter | DCV Screen | ERK Signalling Dynamics | Genes involved in protein secretion and Golgi organization | Genes regulating lipid storage in Drosophila melanogaster | Hh Signalling | Kc Cell Morphology | Kc cytokinesis | MAPK Signaling Pathway Screen | p53 | PVR modifier screen | RTK Specificity | S2R+ Morphology Screen | VSV…	ribosome	target, translation	RPL31	ribosomal protein L31	8			GO:0000022~mitotic spindle elongation,GO:0000226~microtubule cytoskeleton organization,GO:0000278~mitotic cell cycle,GO:0000279~M phase,GO:0006412~translation,GO:0007010~cytoskeleton organization,GO:0007017~microtubule-based process,GO:0007049~cell cycle,GO:0007051~spindle organization,GO:0007052~mitotic spindle organization,GO:0022402~cell cycle process,GO:0022403~cell cycle phase,GO:0051231~spi…	GO:0005829~cytosol,GO:0005840~ribosome,GO:0015934~large ribosomal subunit,GO:0022625~cytosolic large ribosomal subunit,GO:0022626~cytosolic ribosome,GO:0030529~ribonucleoprotein complex,GO:0033279~ribosomal subunit,GO:0043228~non-membrane-bounded organelle,GO:0043232~intracellular non-membrane-bounded organelle,GO:0044445~cytosolic part,	GO:0003735~structural constituent of ribosome,GO:0005198~structural molecule activity,	IPR000054:Ribosomal protein L31e,	PF01198:Ribosomal protein L31e,PF01198:Ribosomal_L31e,	dme03010:Ribosome,	0	10731132,12537568,12537569,12537572,12537573,12537574,14605208,16110336,16311596,16496002,17412918,17569856,17569867,18327897,	1767.27													2	DRSC40421	-0.806528	0.317522	-0.838458	0.00211393	-1.17376	0.00918317						DRSC29618	-1.99276	DRSC06716	0.751297
FBgn0037328	RpL35A	14		Cell Growth and Viability | DCV Screen | ERK Signalling Dynamics | Genes involved in protein secretion and Golgi organization | Hedghog secretion | Hh Signalling | Kc cytokinesis | MAPK Signaling Pathway Screen | p53 | PVR modifier screen | RTK Specificity | S2R+ Morphology Screen | Screen for genes affecting Listeria monocytogenes infection in Drosophila SL2 cell line. | VSV Screen	ribosome	target, translation	RPL35A	ribosomal protein L35a	8	Gene:RPL35A Term:Diamond-Blackfan anemia 5, 612528 (3)		GO:0006412~translation,	GO:0005829~cytosol,GO:0005840~ribosome,GO:0015934~large ribosomal subunit,GO:0022625~cytosolic large ribosomal subunit,GO:0022626~cytosolic ribosome,GO:0030529~ribonucleoprotein complex,GO:0033279~ribosomal subunit,GO:0043228~non-membrane-bounded organelle,GO:0043232~intracellular non-membrane-bounded organelle,GO:0044445~cytosolic part,	GO:0003735~structural constituent of ribosome,GO:0005198~structural molecule activity,	IPR001780:Ribosomal protein L35Ae,IPR018266:Ribosomal protein L35Ae, conserved site,	PF01247:Ribosomal protein L35Ae,PF01247:Ribosomal_L35Ae,	dme03010:Ribosome,	0	10731132,12150910,12537568,12537572,12537573,12537574,14605208,16110336,16496002,17569856,17569867,	689.001													2	DRSC32250	-1.02493	0.000949477	-0.741274	0.00835921	-1.66876	0.00194117						DRSC12302	-1.23774
FBgn0038927	CG6015	14	1	A genome-wide Drosophila RNAi screen for the mitochondrial calcium uniporter | CRACM1 Is a Plasma Membrane Protein Essential for Store-Operated Ca2+ Entry | General Secretion Screen | Genes involved in protein secretion and Golgi organization | Genes involved in store-operated calcium entry | Hh Signalling | Host factors important for uptake, survival and multiplication of chlamydia caviae | Kc c…	splicing	target, transcription	CDC40	cell division cycle 40 homolog (S. cerevisiae)	9			GO:0000375~RNA splicing, via transesterification reactions,GO:0000377~RNA splicing, via transesterification reactions with bulged adenosine as nucleophile,GO:0000398~nuclear mRNA splicing, via spliceosome,GO:0006396~RNA processing,GO:0006397~mRNA processing,GO:0008380~RNA splicing,GO:0016071~mRNA metabolic process,	GO:0005681~spliceosome,GO:0030529~ribonucleoprotein complex,	GO:0031202~RNA splicing factor activity, transesterification mechanism,	IPR001680:WD40 repeat,IPR015943:WD40/YVTN repeat-like,IPR017986:WD40 repeat, region,IPR019775:WD40 repeat, conserved site,IPR019781:WD40 repeat, subgroup,IPR019782:WD40 repeat 2,	PF00400:319-357,PF00400:WD40,	dme03040:Spliceosome,	0	10731132,10908584,12537568,12537572,12537573,12537574,15534205,16110336,16311596,17569856,17569867,	46.5609													2	DRSC28104	-1.4009	7.62095e-13	-1.6812	0.00247281	-1.45121	5.25454e-06	DRSC32424	-1.54055	0.0162935	-2.06504	0.0438019	DRSC28104	-1.56635	DRSC15948	-0.12866
FBgn0010265	RpS13	14		A genome-wide Drosophila RNAi screen for the mitochondrial calcium uniporter | Cell Growth and Viability | DCV Screen | ERK Signalling Dynamics | Flockhouse Virus | Genes involved in protein secretion and Golgi organization | Hh Signalling | Identification and characterization of proteins required for MicroRNA and siRNA biogenesis and functioning | Kc cytokinesis | MAPK Signaling Pathway Screen |…	ribosome	target, translation	RPS13	ribosomal protein S13	9			GO:0000022~mitotic spindle elongation,GO:0000226~microtubule cytoskeleton organization,GO:0000278~mitotic cell cycle,GO:0000279~M phase,GO:0006412~translation,GO:0007010~cytoskeleton organization,GO:0007017~microtubule-based process,GO:0007049~cell cycle,GO:0007051~spindle organization,GO:0007052~mitotic spindle organization,GO:0022402~cell cycle process,GO:0022403~cell cycle phase,GO:0051231~spi…	GO:0005811~lipid particle,GO:0005829~cytosol,GO:0005840~ribosome,GO:0015935~small ribosomal subunit,GO:0022626~cytosolic ribosome,GO:0022627~cytosolic small ribosomal subunit,GO:0030529~ribonucleoprotein complex,GO:0033279~ribosomal subunit,GO:0043228~non-membrane-bounded organelle,GO:0043232~intracellular non-membrane-bounded organelle,GO:0044445~cytosolic part,	GO:0003735~structural constituent of ribosome,GO:0005198~structural molecule activity,	IPR000589:Ribosomal protein S15,IPR012606:Ribosomal protein S13/S15, N-terminal,	PF00312:Ribosomal protein S15,PF00312:Ribosomal_S15,PF08069:Ribosomal S13/S15 N-terminal domain,PF08069:Ribosomal_S13_N,	dme03010:Ribosome,	0	10471706,10497130,10731132,11779831,12537568,12537569,12537572,12537573,12537574,12663920,12686136,12695332,12861018,14605208,15713840,15723055,15998720,16110336,16455680,16496002,16950879,16979555,17392269,17412918,17569856,17569867,8506150,8725235,	1941.64													2	DRSC32576	-1.34683	1.92835e-05	-1.09257	0.017563	-1.40653	0.00279084						DRSC28558	-2.01651	DRSC03419	-0.710395
FBgn0261396	Rpn3	18	1	A genome-wide Drosophila RNAi screen for the mitochondrial calcium uniporter | Cell Growth and Viability | CRACM1 Is a Plasma Membrane Protein Essential for Store-Operated Ca2+ Entry | ERK Signalling Dynamics | Genes involved in protein secretion and Golgi organization | Hh Signalling | Kc Cell Morphology | Kc cytokinesis | MAPK Signaling Pathway Screen | Modifiers of Intracellular aggregates der…	proteasome	target, proteolysis	PSMD3	proteasome (prosome, macropain) 26S subunit, non-ATPase, 3	7		Gene:PSMD3 Term:Neutrophil count | Gene:PSMD3 Term:White blood cell types	GO:0006508~proteolysis,GO:0009894~regulation of catabolic process,GO:0042176~regulation of protein catabolic process,	GO:0000502~proteasome complex,GO:0005838~proteasome regulatory particle,GO:0022624~proteasome accessory complex,	GO:0004175~endopeptidase activity,GO:0008233~peptidase activity,GO:0032182~small conjugating protein binding,GO:0032183~SUMO binding,GO:0070011~peptidase activity, acting on L-amino acid peptides,	IPR000717:Proteasome component region PCI,IPR013143:PCI/PINT associated module,IPR013586:26S proteasome regulatory subunit, C-terminal,	PF01399:PCI,PF01399:PCI domain,PF08375:Proteasome regulatory subunit C-terminal,PF08375:Rpn3_C,	dme03050:Proteasome,	P00013:Cell cycle,P00060:Ubiquitin proteasome pathway,	10628989,10731132,10893261,11779831,11915949,12359879,12408803,12537572,12537573,14651939,14652013,15221030,15475297,15854679,1600191,16110336,16256951,16861233,17361183,17361184,17569856,18801354,1909680,1932781,1953749,2116788,2118615,3007281,3082714,3124532,6425116,7841458,8176361,8543167,8647399,8683095,9545464,9892357,	156.419													2	DRSC29446	-1.36455	6.949e-15	-1.18231	0.0044178	-0.518493	0.0186103	DRSC32101	-2.82466	0.000962569	-1.25029	0.0278663	DRSC29446	-4.89218	DRSC03318	0.059715
FBgn0035753	RpL18	18		A genome-wide Drosophila RNAi screen for the mitochondrial calcium uniporter | Cell Growth and Viability | Comparison of GPCR Induced vs. Small G-Protein Induced Signalling to the Nucleus | CRACM1 Is a Plasma Membrane Protein Essential for Store-Operated Ca2+ Entry | DCV Screen | ERK Signalling Dynamics | Flockhouse Virus | Genes involved in protein secretion and Golgi organization | Genes regula…	ribosome	target, translation	RPL18	ribosomal protein L18	9		Gene:RPL18 Term:Bipolar disorder	GO:0000022~mitotic spindle elongation,GO:0000226~microtubule cytoskeleton organization,GO:0000278~mitotic cell cycle,GO:0000279~M phase,GO:0006412~translation,GO:0007010~cytoskeleton organization,GO:0007017~microtubule-based process,GO:0007049~cell cycle,GO:0007051~spindle organization,GO:0007052~mitotic spindle organization,GO:0022402~cell cycle process,GO:0022403~cell cycle phase,GO:0051231~spi…	GO:0005829~cytosol,GO:0005840~ribosome,GO:0015934~large ribosomal subunit,GO:0022625~cytosolic large ribosomal subunit,GO:0022626~cytosolic ribosome,GO:0030529~ribonucleoprotein complex,GO:0033279~ribosomal subunit,GO:0043228~non-membrane-bounded organelle,GO:0043232~intracellular non-membrane-bounded organelle,GO:0044445~cytosolic part,	GO:0003735~structural constituent of ribosome,GO:0005198~structural molecule activity,	IPR000039:Ribosomal protein L18e,	PF00828:Eukaryotic ribosomal protein L18,PF00828:Ribosomal_L18e,	dme03010:Ribosome,	0	10731132,12537568,12537569,12537572,12537573,12537574,14605208,16110336,16496002,17412918,17569856,17569867,	1080.08													2	DRSC32545	-1.45075	6.16888e-05	-1.03244	0.0226896	-0.995286	0.0345039						DRSC11016	-2.55976	DRSC22323	-0.75497
FBgn0002607	RpL19	20		A genome-wide Drosophila RNAi screen for the mitochondrial calcium uniporter | Cell Growth and Viability | Comparison of GPCR Induced vs. Small G-Protein Induced Signalling to the Nucleus | DCV Screen | ERK Signalling Dynamics | Genes involved in protein secretion and Golgi organization | Genes regulating lipid storage in Drosophila melanogaster | Genetic modifiers of cell survival following expo…	ribosome	target, translation	RPL19	ribosomal protein L19	9			GO:0000022~mitotic spindle elongation,GO:0000226~microtubule cytoskeleton organization,GO:0000278~mitotic cell cycle,GO:0000279~M phase,GO:0006412~translation,GO:0007010~cytoskeleton organization,GO:0007017~microtubule-based process,GO:0007049~cell cycle,GO:0007051~spindle organization,GO:0007052~mitotic spindle organization,GO:0022402~cell cycle process,GO:0022403~cell cycle phase,GO:0051231~spi…	GO:0005829~cytosol,GO:0005840~ribosome,GO:0015934~large ribosomal subunit,GO:0022625~cytosolic large ribosomal subunit,GO:0022626~cytosolic ribosome,GO:0030529~ribonucleoprotein complex,GO:0033279~ribosomal subunit,GO:0043228~non-membrane-bounded organelle,GO:0043232~intracellular non-membrane-bounded organelle,GO:0044445~cytosolic part,	GO:0003735~structural constituent of ribosome,GO:0005198~structural molecule activity,	IPR000196:Ribosomal protein L19/L19e,IPR015972:Ribosomal protein L19/L19e, domain 1,IPR015974:Ribosomal protein L19/L19e, domain 3,	PF01280:Ribosomal protein L19e,PF01280:Ribosomal_L19e,	dme03010:Ribosome,	0	10471706,10731132,11529271,11771302,12537568,12537569,12537572,12537573,12537574,12663920,12695332,14605208,15066287,15713840,16110336,16137856,16496002,17412918,17569856,17569867,4624779,7693949,8297785,8676882,8849891,	1549.93													2	DRSC32549	-1.55126	6.30135e-05	-1.05558	0.0231554	-0.834222	0.012322						DRSC28391	-2.34157	DRSC04649	-2.30499
FBgn0028693	Rpn12	15	1	A genome-wide Drosophila RNAi screen for the mitochondrial calcium uniporter | Cell Growth and Viability | ERK Signalling Dynamics | Flockhouse Virus | Genes involved in protein secretion and Golgi organization | Hh Signalling | Identification of novel genes involved in light-dependent CRY degradation | Kc Cell Morphology | MAPK Signaling Pathway Screen | p53 | PVR modifier screen | Regulators of…	26S proteasome regulatory subunit	target, proteolysis	PSMD8	proteasome (prosome, macropain) 26S subunit, non-ATPase, 8	9			GO:0000022~mitotic spindle elongation,GO:0000226~microtubule cytoskeleton organization,GO:0000278~mitotic cell cycle,GO:0000279~M phase,GO:0006508~proteolysis,GO:0007010~cytoskeleton organization,GO:0007017~microtubule-based process,GO:0007049~cell cycle,GO:0007051~spindle organization,GO:0007052~mitotic spindle organization,GO:0008283~cell proliferation,GO:0022402~cell cycle process,GO:0022403~c…	GO:0000502~proteasome complex,GO:0005829~cytosol,GO:0005838~proteasome regulatory particle,GO:0008541~proteasome regulatory particle, lid subcomplex,GO:0022624~proteasome accessory complex,	GO:0004175~endopeptidase activity,GO:0008233~peptidase activity,GO:0070011~peptidase activity, acting on L-amino acid peptides,	IPR005062:SAC3/GANP/Nin1/mts3/eIF-3 p25,IPR006746:26S proteasome non-ATPase regulatory subunit Rpn12,	PF03399:SAC3/GANP/Nin1/mts3/eIF-3 p25 family,PF03399:SAC3_GANP,	dme03050:Proteasome,	P00060:Ubiquitin proteasome pathway,	10731132,10893261,11739392,12537568,12537572,12537573,12537574,14605208,14652013,14764878,16110336,17151602,17412918,17569856,17569867,	124.839	NM_026545	-0.341903	0.67717	0.250719	0.978269	0.22033	-2.89883	-3.19007	-2.81737	-1.93308	1.38517	-2.64296	2	DRSC28589	-1.00224	5.66773e-07	-1.06233	0.00954895	-0.555608	0.22541	DRSC32197	-1.61161	0.00612708	-1.93165	0.0483244	DRSC28589	-3.45194	DRSC11275	0.198651
FBgn0016120	ATPsyn-d	3	0	Genes regulating lipid storage in Drosophila melanogaster | p53 | S2R+ Morphology Screen	mitochondrium, oxidative phosphorylation	target, oxidative phos	ATP5H	ATP synthase, H+ transporting, mitochondrial Fo complex, subunit d	9			GO:0006091~generation of precursor metabolites and energy,GO:0006119~oxidative phosphorylation,GO:0006163~purine nucleotide metabolic process,GO:0006164~purine nucleotide biosynthetic process,GO:0006754~ATP biosynthetic process,GO:0006793~phosphorus metabolic process,GO:0006796~phosphate metabolic process,GO:0006811~ion transport,GO:0006812~cation transport,GO:0006818~hydrogen transport,GO:000914…	GO:0000276~mitochondrial proton-transporting ATP synthase complex, coupling factor F(o),GO:0005739~mitochondrion,GO:0005740~mitochondrial envelope,GO:0005743~mitochondrial inner membrane,GO:0005753~mitochondrial proton-transporting ATP synthase complex,GO:0005811~lipid particle,GO:0016469~proton-transporting two-sector ATPase complex,GO:0019866~organelle inner membrane,GO:0031090~organelle membra…	GO:0008553~hydrogen-exporting ATPase activity, phosphorylative mechanism,GO:0015077~monovalent inorganic cation transmembrane transporter activity,GO:0015078~hydrogen ion transmembrane transporter activity,GO:0015399~primary active transmembrane transporter activity,GO:0015405~P-P-bond-hydrolysis-driven transmembrane transporter activity,GO:0015662~ATPase activity, coupled to transmembrane moveme…	IPR008689:ATPase, F0 complex, subunit D, mitochondrial,	PF05873:ATP synthase D chain, mitochondrial,PF05873:Mt_ATP-synt_D,	dme00190:Oxidative phosphorylation,	0	10071211,10390152,10731132,12537568,12537572,12537573,12537574,14605208,15221030,15238529,16110336,16849596,16979555,17569856,17569867,	341.236	NM_027862	-0.28086	0.170181	0.215368	1.19805	0.228973							2	DRSC26487	-0.67286	5.60314e-06	-0.604511	0.00205199	-0.93929	0.00726344						DRSC26487	-2.71173	DRSC14093	-0.014725
FBgn0003507	srp	0	0	0	GATA-type zink-finger transcription factor, important for fly hemopoesis	target, transcription	GATA4,GATA6,GATA5	GATA binding protein 4 | GATA binding protein 6 | GATA binding protein 5	2	Gene:GATA4 Term:Atrial septal defect 2, 607941 (3)	Gene:GATA4 Term:Retinal vascular caliber | Gene:GATA6 Term:Tuberculosis	GO:0001700~embryonic development via the syncytial blastoderm,GO:0001704~formation of primary germ layer,GO:0001706~endoderm formation,GO:0001707~mesoderm formation,GO:0001709~cell fate determination,GO:0001710~mesodermal cell fate commitment,GO:0001894~tissue homeostasis,GO:0002009~morphogenesis of an epithelium,GO:0002164~larval development,GO:0002520~immune system development,GO:0006350~transc…	0	GO:0003677~DNA binding,GO:0003700~transcription factor activity,GO:0003702~RNA polymerase II transcription factor activity,GO:0008270~zinc ion binding,GO:0016251~general RNA polymerase II transcription factor activity,GO:0016563~transcription activator activity,GO:0030528~transcription regulator activity,GO:0043167~ion binding,GO:0043169~cation binding,GO:0043565~sequence-specific DNA binding,GO:…	IPR000679:Zinc finger, GATA-type,IPR013088:Zinc finger, NHR/GATA-type,	PF00320:GATA,PF00320:GATA zinc finger,	0	0	10208738,10406806,10409761,10442094,10457009,10471706,10491260,10512197,10572044,10689353,10692005,10731132,10753120,11076678,11076767,11105896,11128986,11139274,11245585,11274409,11283698,11404479,11410535,11486054,11798069,11912489,11955426,11955438,11959838,12091301,12147138,12225920,12374748,12445385,12537569,12537572,12569125,12586708,12690451,12732186,12765609,12802016,12810602,12837580,133…	138.551													2	DRSC29336	-0.0778939	0.679702	-1.0666	0.0141274	-0.196458	0.667608	DRSC34303	-2.40112	0.00150808	-1.28197	0.00928752	DRSC29336	-1.3941	DRSC23166	0.064437
FBgn0002044	swm	9	1	Comparison of GPCR Induced vs. Small G-Protein Induced Signalling to the Nucleus | CRACM1 Is a Plasma Membrane Protein Essential for Store-Operated Ca2+ Entry | Flockhouse Virus | General Secretion Screen | Genes involved in store-operated calcium entry | Genome-wide RNAi screen to identify essential factors for nuclear mRNA export in Drosophila | p53 | PVR modifier screen | RTK Specificity	zink-finger transcription factor, interacts with polyA-binding protein 1	transcription factor	RBM26	RNA binding motif protein 26	9			GO:0007346~regulation of mitotic cell cycle,GO:0008589~regulation of smoothened signaling pathway,GO:0009968~negative regulation of signal transduction,GO:0010648~negative regulation of cell communication,GO:0045879~negative regulation of smoothened signaling pathway,GO:0051726~regulation of cell cycle,	0	GO:0000166~nucleotide binding,GO:0008270~zinc ion binding,GO:0043167~ion binding,GO:0043169~cation binding,GO:0046872~metal ion binding,GO:0046914~transition metal ion binding,	IPR000504:RNA recognition motif, RNP-1,IPR000571:Zinc finger, CCCH-type,IPR012677:Nucleotide-binding, alpha-beta plait,	PF00076:RRM_1,PF00642:zf-CCCH,PF00642:Zinc finger C-x8-C-x5-C-x3-H type,	0	0	10731132,12537568,12537572,12537573,12537574,14605208,16110336,17569856,17569867,18245841,18327897,826448,8316210,9000053,	30.2001													2	DRSC02012	-0.802709	0.000732397	1.14717	0.0258002	-0.18049	0.532249	DRSC36374	-2.63904	0.00229448	-2.03635	0.0416418	DRSC02012	-3.96108	DRSC21831	-0.181317
FBgn0028687	Rpt1	15		A genome-wide Drosophila RNAi screen for the mitochondrial calcium uniporter | Cell Growth and Viability | ERK Signalling Dynamics | Genes involved in protein secretion and Golgi organization | Identification and characterization of proteins required for MicroRNA and siRNA biogenesis and functioning | Identification of genes required for HOW-dependent RNA degradation | Identification of novel gen…	proteasome	target, proteolysis	PSMC2	proteasome (prosome, macropain) 26S subunit, ATPase, 2	9			GO:0006508~proteolysis,GO:0009057~macromolecule catabolic process,GO:0030163~protein catabolic process,GO:0034984~cellular response to DNA damage stimulus,	GO:0000502~proteasome complex,GO:0005829~cytosol,GO:0005838~proteasome regulatory particle,GO:0008540~proteasome regulatory particle, base subcomplex,GO:0022624~proteasome accessory complex,	GO:0000166~nucleotide binding,GO:0001882~nucleoside binding,GO:0001883~purine nucleoside binding,GO:0004175~endopeptidase activity,GO:0005524~ATP binding,GO:0008233~peptidase activity,GO:0016887~ATPase activity,GO:0017076~purine nucleotide binding,GO:0030554~adenyl nucleotide binding,GO:0032553~ribonucleotide binding,GO:0032555~purine ribonucleotide binding,GO:0032559~adenyl ribonucleotide bindin…	IPR003593:ATPase, AAA+ type, core,IPR003959:ATPase, AAA-type, core,IPR003960:ATPase, AAA-type, conserved site,IPR005937:26S proteasome subunit P45,	PF00004:AAA,	dme03050:Proteasome,	P00060:Ubiquitin proteasome pathway,	10471706,10731132,10893261,11267835,11301252,11557816,11739392,12537572,14652013,14764878,17429695,8224812,	240.743	NM_011188	-0.0182934	0.895845	0.00115369	1.05866	0.265437	-3.34021	-4.04089	-2.24523	-1.65688	7.18419	-1.7021	2	DRSC30799	-0.866484	9.55532e-08	1.36938	0.00884758	0.451769	0.294793	DRSC30800	-1.93113	0.00785903	-1.22438	0.0452327	DRSC07542	-3.90114
FBgn0014163	fax	5	0	DCV Screen | Hh Signalling | RTK Specificity | S2R+ Morphology Screen | VSV Screen	Glutathione-S-transferase-C like, Thioredoxin like, coiled-coil	target, metabolism	C6orf168	chromosome 6 open reading frame 168	6			GO:0000902~cell morphogenesis,GO:0000904~cell morphogenesis involved in differentiation,GO:0007409~axonogenesis,GO:0030030~cell projection organization,GO:0030182~neuron differentiation,GO:0031175~neuron projection development,GO:0032989~cellular component morphogenesis,GO:0032990~cell part morphogenesis,GO:0048666~neuron development,GO:0048667~cell morphogenesis involved in neuron differentiatio…	0	0	0	0	0	0	10069336,10637174,10731132,10798396,11242113,11493634,11900973,12537568,12537572,12537573,12537574,12958599,14605208,15196554,16110336,17194782,17569856,17569867,1820686,8331336,8647396,9778506,	1378.29													2	DRSC27842	-0.133402	0.357341	-0.824894	0.0206613	-0.582559	0.00529656						DRSC27842	2.05568	DRSC11345	-0.344198
FBgn0039790	CG2246	0	0	0	phosphoribosyl pyrophosphate synthetase-associated protein 2, pentose pathway, purine metabolism	target, metabolism	PRPSAP2	phosphoribosyl pyrophosphate synthetase-associated protein 2	8		Gene:PRPSAP2 Term:Pancreatic cancer	GO:0009116~nucleoside metabolic process,GO:0009165~nucleotide biosynthetic process,GO:0034404~nucleobase, nucleoside and nucleotide biosynthetic process,GO:0034654~nucleobase, nucleoside, nucleotide and nucleic acid biosynthetic process,GO:0044271~nitrogen compound biosynthetic process,	0	GO:0000287~magnesium ion binding,GO:0004749~ribose phosphate diphosphokinase activity,GO:0016778~diphosphotransferase activity,GO:0043167~ion binding,GO:0043169~cation binding,GO:0046872~metal ion binding,	IPR000836:Phosphoribosyltransferase,IPR005946:Phosphoribosyl pyrophosphokinase,	PF00156:Phosphoribosyl transferase domain,PF00156:Pribosyltran,	dme00030:Pentose phosphate pathway,dme00230:Purine metabolism,	0	10731132,12537568,12537572,12537573,12537574,14605208,16110336,17372656,17569856,17569867,18327897,	29.717	AK081974	-0.291062	-0.671853	0.257614	-0.0909566	0.599318							2	DRSC15433	-0.383375	0.0956638	-1.12316	0.0311506			DRSC40964	-1.7987	0.0168026	-1.60872	0.0459934	DRSC15433	-1.33621
FBgn0016756	Ubp64E	2	2	ER retention of the cleaved EGFR ligand Spitz | ERK Signalling Dynamics	proteolysis	target, proteolysis	USP47	ubiquitin specific peptidase 47	9			GO:0006508~proteolysis,GO:0006511~ubiquitin-dependent protein catabolic process,GO:0009057~macromolecule catabolic process,GO:0019941~modification-dependent protein catabolic process,GO:0030163~protein catabolic process,GO:0043632~modification-dependent macromolecule catabolic process,GO:0044257~cellular protein catabolic process,GO:0044265~cellular macromolecule catabolic process,GO:0051603~prot…	0	GO:0004221~ubiquitin thiolesterase activity,GO:0008233~peptidase activity,GO:0008234~cysteine-type peptidase activity,GO:0016790~thiolester hydrolase activity,GO:0070011~peptidase activity, acting on L-amino acid peptides,	IPR001394:Peptidase C19, ubiquitin carboxyl-terminal hydrolase 2,IPR018200:Peptidase C19, ubiquitin carboxyl-terminal hydrolase 2, conserved site,	PF00443:Ubiquitin carboxyl-terminal hydrolase,PF00443:UCH,	0	0	10731132,10949024,11035778,11102377,12537568,12537569,12537572,12537573,12537574,12588842,14605208,15238523,16110336,16980395,17569856,17569867,18327897,8382174,8816485,9115424,	71.8985													2	DRSC11313	0.307567	0.0256938	-0.778943	0.00280836	-0.80189	0.159103	DRSC41260	-1.02988	0.0430975	-1.83022	0.040813	DRSC11313	-1.28851
FBgn0015218	eIF-4E	9		CRACM1 Is a Plasma Membrane Protein Essential for Store-Operated Ca2+ Entry | ERK Signalling Dynamics | Hh Signalling | Interactions between Legionella pneumophila and its host | MAPK Signaling Pathway Screen | RNA interference screening in Drosophila primary cells for genes involved in muscle assembly and maintenance | RTK Specificity | S2R+ Morphology Screen | VSV Screen	EIF-4E, mtor pathway, p38-MAPK pathway	target, translation, x-talk mTOR	EIF4E	eukaryotic translation initiation factor 4E	8			GO:0000022~mitotic spindle elongation,GO:0000070~mitotic sister chromatid segregation,GO:0000087~M phase of mitotic cell cycle,GO:0000226~microtubule cytoskeleton organization,GO:0000278~mitotic cell cycle,GO:0000279~M phase,GO:0000280~nuclear division,GO:0000819~sister chromatid segregation,GO:0001558~regulation of cell growth,GO:0002165~instar larval or pupal development,GO:0006323~DNA packagin…	GO:0005829~cytosol,GO:0005856~cytoskeleton,GO:0014069~postsynaptic density,GO:0016281~eukaryotic translation initiation factor 4F complex,GO:0043228~non-membrane-bounded organelle,GO:0043232~intracellular non-membrane-bounded organelle,GO:0044430~cytoskeletal part,GO:0044456~synapse part,GO:0045202~synapse,	GO:0000339~RNA cap binding,GO:0003723~RNA binding,GO:0003743~translation initiation factor activity,GO:0008135~translation factor activity, nucleic acid binding,GO:0032182~small conjugating protein binding,GO:0032183~SUMO binding,	IPR001040:Eukaryotic translation initiation factor 4E (eIF-4E),IPR019770:Eukaryotic translation initiation factor 4E (eIF-4E), conserved site,	PF01652:Eukaryotic initiation factor 4E,PF01652:IF4E,	dme04150:mTOR signaling pathway,	P05918:p38 MAPK pathway,	10471706,10559955,10678180,10689194,10731132,10811906,10890430,10890448,10908586,11069885,11167018,11290718,11301252,11389445,11514446,11865045,11879639,11901118,11931754,12196557,12368268,12508279,12537569,12537572,12559758,12593804,12601174,12783790,12878696,14685270,14691132,14711877,14723848,14744427,14972680,15062123,15454535,15454540,15465908,15487973,15541314,15579696,15649359,15649360,157…	250.939													2	DRSC32113	-0.463031	0.00677972	-0.725292	0.042266	-0.455749	0.0359192						DRSC23583	-0.416482	DRSC11342	-1.2433
FBgn0033555,FBgn0010198	RpS15Ab, RpS15Aa	0		0	40S ribosome	target, translation	RPS15A	ribosomal protein S15a	8			GO:0000022~mitotic spindle elongation,GO:0000226~microtubule cytoskeleton organization,GO:0000278~mitotic cell cycle,GO:0000279~M phase,GO:0006412~translation,GO:0007010~cytoskeleton organization,GO:0007017~microtubule-based process,GO:0007049~cell cycle,GO:0007051~spindle organization,GO:0007052~mitotic spindle organization,GO:0022402~cell cycle process,GO:0022403~cell cycle phase,GO:0051231~spi…	GO:0005811~lipid particle,GO:0005829~cytosol,GO:0005840~ribosome,GO:0015935~small ribosomal subunit,GO:0022626~cytosolic ribosome,GO:0022627~cytosolic small ribosomal subunit,GO:0030529~ribonucleoprotein complex,GO:0033279~ribosomal subunit,GO:0043228~non-membrane-bounded organelle,GO:0043232~intracellular non-membrane-bounded organelle,GO:0044445~cytosolic part,	GO:0003735~structural constituent of ribosome,GO:0005198~structural molecule activity,	IPR000630:Ribosomal protein S8,	PF00410:Ribosomal protein S8,PF00410:Ribosomal_S8,	dme03010:Ribosome,	0	10731132,12466289,12537568,12537569,12537572,12537573,12537574,12663920,14605208,16110336,16496002,16979555,17101240,17412918,17569856,17569867,	354.914													2	(DRSC19831)			-1.36851	0.0118461								DRSC06129	-1.72265	DRSC19831	-2.7334
FBgn0011703	RnrL	2	2	Kc cytokinesis | S2R+ Morphology Screen	purine, pyrimidine, glutathione metabolism, ortholog of ribonucleotide reductase M1	target, metabolism	RRM1	ribonucleotide reductase M1	9			GO:0006259~DNA metabolic process,GO:0006260~DNA replication,GO:0006915~apoptosis,GO:0006919~activation of caspase activity,GO:0008219~cell death,GO:0010941~regulation of cell death,GO:0010952~positive regulation of peptidase activity,GO:0012501~programmed cell death,GO:0016265~death,GO:0042981~regulation of apoptosis,GO:0043067~regulation of programmed cell death,GO:0043085~positive regulation of…	GO:0005971~ribonucleoside-diphosphate reductase complex,	GO:0000166~nucleotide binding,GO:0001882~nucleoside binding,GO:0001883~purine nucleoside binding,GO:0004748~ribonucleoside-diphosphate reductase activity,GO:0005524~ATP binding,GO:0016725~oxidoreductase activity, acting on CH or CH2 groups,GO:0016728~oxidoreductase activity, acting on CH or CH2 groups, disulfide as acceptor,GO:0017076~purine nucleotide binding,GO:0030554~adenyl nucleotide binding…	IPR000788:Ribonucleotide reductase large subunit, C-terminal,IPR005144:ATP-cone,IPR013346:Ribonucleoside-diphosphate reductase, alpha subunit,IPR013509:Ribonucleotide reductase large subunit, N-terminal,	PF00317:Ribonuc_red_lgN,PF02867:Ribonuc_red_lgC,PF03477:ATP-cone,	dme00230:Purine metabolism,dme00240:Pyrimidine metabolism,dme00480:Glutathione metabolism,	P02738:De novo purine biosynthesis,P02739:De novo pyrimidine deoxyribonucleotide biosynthesis,	10096018,10228158,10471706,10731132,10731138,10887083,12537572,12586708,12612083,12975318,14972680,17310982,18327897,8050359,	113.411	NM_009103	-0.511074	0.866631	-0.638905	0.182311	0.192825							2.5	DRSC03413	-0.493703	0.0340872	-1.04035	0.0307048			DRSC31336	-0.697675	0.0493979	3.08855	0.0564774	DRSC03413	3.03158
FBgn0040954	CG13779	5		CRACM1 Is a Plasma Membrane Protein Essential for Store-Operated Ca2+ Entry | Genes involved in protein secretion and Golgi organization | MAPK Signaling Pathway Screen | p53 | S2R+ Morphology Screen	proteasome	target, translation	SHFM1	split hand/foot malformation (ectrodactyly) type 1	4	Gene:SHFM1 Term:Split hand/foot malformation 1 (4)	Gene:SHFM1 Term:Immunoglobulin A	GO:0006508~proteolysis,	GO:0000502~proteasome complex,	GO:0008233~peptidase activity,	IPR007834:DSS1/SEM1,	PF05160:DSS1/SEM1 family,PF05160:DSS1_SEM1,	dme03050:Proteasome,dme03440:Homologous recombination,	0	10731132,12537568,12537569,12537572,12537573,12537574,14605208,16110336,16930585,17569856,17569867,18327897,	216.6													3	DRSC30654	0.871366	0.000300069	0.833373	0.0361283	0.298454	0.428826						DRSC30061	0.556354	DRSC02282	-3.37539
FBgn0032690	CG10333	5		Genes involved in protein secretion and Golgi organization | Hedghog secretion | Modifiers of Notch Signalling | S2R+ Morphology Screen | VSV Screen	RNA dependent helicase, splicing	target, transcription	DDX23	DEAD (Asp-Glu-Ala-Asp) box polypeptide 23	9		Gene:DDX23 Term:Bipolar disorder	GO:0000375~RNA splicing, via transesterification reactions,GO:0000377~RNA splicing, via transesterification reactions with bulged adenosine as nucleophile,GO:0000398~nuclear mRNA splicing, via spliceosome,GO:0006396~RNA processing,GO:0006397~mRNA processing,GO:0008380~RNA splicing,GO:0016071~mRNA metabolic process,	GO:0005681~spliceosome,GO:0005682~snRNP U5,GO:0030529~ribonucleoprotein complex,GO:0030532~small nuclear ribonucleoprotein complex,	GO:0000166~nucleotide binding,GO:0001882~nucleoside binding,GO:0001883~purine nucleoside binding,GO:0003724~RNA helicase activity,GO:0004004~ATP-dependent RNA helicase activity,GO:0004386~helicase activity,GO:0005524~ATP binding,GO:0008026~ATP-dependent helicase activity,GO:0008186~RNA-dependent ATPase activity,GO:0016887~ATPase activity,GO:0017076~purine nucleotide binding,GO:0030554~adenyl nucl…	IPR000629:RNA helicase, ATP-dependent, DEAD-box, conserved site,IPR001650:DNA/RNA helicase, C-terminal,IPR011545:DNA/RNA helicase, DEAD/DEAH box type, N-terminal,IPR014001:DEAD-like helicase, N-terminal,IPR014014:RNA helicase, DEAD-box type, Q motif,IPR014021:Helicase, superfamily 1 and 2, ATP-binding,	PF00270:DEAD,PF00270:DEAD/DEAH box helicase,PF00271:Helicase conserved C-terminal domain,PF00271:Helicase_C,	dme03040:Spliceosome,	0	10731132,10908584,10908586,11731501,12537568,12537572,12537573,12537574,16110336,17569856,17569867,	36.9716													3	DRSC31932	0.161266	0.382762	1.05594	0.00752579	0.0499543	0.868801						DRSC29270	0.424143	DRSC02036	-1.4994
FBgn0086902	kis	5		ERK Signalling Dynamics | MAPK Signaling Pathway Screen | p53 | S2R+ Morphology Screen | VSV Screen	similar to chromodomain helicase DNA binding protein 7, transcription	target, transcription	CHD7	chromodomain helicase DNA binding protein 7	7	Gene:CHD7 Term:{Scoliosis, idiopathic 3}, 608765 (3) | Gene:CHD7 Term:Pfeiffer syndrome, 101600 (3) | Gene:CHD7 Term:Kallmann syndrome 2, 147950 (3) | Gene:CHD7 Term:Hypogonadotropic hypogonadism, 146110 (3) | Gene:CHD7 Term:Precocious puberty, central, 176400 (3) | Gene:CHD7 Term:Kallmann syndrome 5, 612370 (3) | Gene:CHD7 Term:Trigonocephaly, 190440 (3) | Gene:CHD7 Term:Osteoglophonic dysplasia…		GO:0003002~regionalization,GO:0003006~reproductive developmental process,GO:0006325~chromatin organization,GO:0006333~chromatin assembly or disassembly,GO:0006928~cell motion,GO:0006955~immune response,GO:0006959~humoral immune response,GO:0007276~gamete generation,GO:0007292~female gamete generation,GO:0007297~ovarian follicle cell migration,GO:0007298~border follicle cell migration,GO:0007350~b…	GO:0000785~chromatin,GO:0005694~chromosome,GO:0043228~non-membrane-bounded organelle,GO:0043232~intracellular non-membrane-bounded organelle,GO:0044427~chromosomal part,	GO:0000166~nucleotide binding,GO:0001882~nucleoside binding,GO:0001883~purine nucleoside binding,GO:0003677~DNA binding,GO:0003682~chromatin binding,GO:0004386~helicase activity,GO:0005524~ATP binding,GO:0008026~ATP-dependent helicase activity,GO:0016887~ATPase activity,GO:0017076~purine nucleotide binding,GO:0030554~adenyl nucleotide binding,GO:0032553~ribonucleotide binding,GO:0032555~purine ri…	IPR000330:SNF2-related,IPR000953:Chromo domain,IPR001650:DNA/RNA helicase, C-terminal,IPR006576:BRK domain,IPR014001:DEAD-like helicase, N-terminal,IPR014021:Helicase, superfamily 1 and 2, ATP-binding,	PF00176:SNF2_N,PF00271:Helicase_C,PF00385:Chromo,PF07533:BRK,	0	0	10021337,10471706,10471712,10556062,10731132,10940549,10978284,11063697,11396999,11685531,11810228,11901120,12093739,12466201,12483213,12537572,12586707,12655063,12750332,12844358,14499651,14550529,14668392,15013794,15063171,15166158,15238527,15454546,15579690,15728673,15944353,15965261,16110336,16163390,16882982,17188395,17194782,17311883,17483425,17569856,17923096,1849859,18846226,3141923,77134…	34.5534													3	DRSC32007	-0.770602	0.00301604	1.07338	0.0180354	-0.180244	0.64014						DRSC00823	2.03013	DRSC00521	0.163819
FBgn0001994	crp	5		Hh Signalling | MAPK Signaling Pathway Screen | PVR modifier screen | RTK Specificity | S2R+ Morphology Screen	bHLH transcription factor	transcription factor	TFAP4	transcription factor AP-4 (activating enhancer binding protein 4)	5			GO:0045449~regulation of transcription,	0	GO:0003702~RNA polymerase II transcription factor activity,GO:0030528~transcription regulator activity,	IPR001092:Basic helix-loop-helix dimerisation region bHLH,IPR011598:Helix-loop-helix DNA-binding,	PF00010:Helix-loop-helix DNA-binding domain,PF00010:HLH,	0	0	10077620,10438607,10471706,10471707,10731132,10779488,11337472,11733057,12537568,12537572,12537573,12537574,12586707,12586708,12852852,15327788,16110336,16496002,16880385,16980395,17194782,17569856,17569867,18045836,2123463,7479892,7730407,9491068,9539432,9584093,	51.5976													3	DRSC30707	0.545143	0.0409636	0.930629	0.0237098	0.551088	0.323182						DRSC03515	2.54038
FBgn0010638	Sec61beta	6		General Secretion Screen | Genes involved in protein secretion and Golgi organization | Genes regulating lipid storage in Drosophila melanogaster | Identification of Host Factors Required for Dengue Viral Growth | Nuclear targeting factor of Mad | Screen for genes affecting Listeria monocytogenes infection in Drosophila SL2 cell line.	protein translocation, golgi	target, golgi	SEC61B	Sec61 beta subunit	9			GO:0006605~protein targeting,GO:0006612~protein targeting to membrane,GO:0006613~cotranslational protein targeting to membrane,GO:0006614~SRP-dependent cotranslational protein targeting to membrane,GO:0006616~SRP-dependent cotranslational protein targeting to membrane, translocation,GO:0006886~intracellular protein transport,GO:0007033~vacuole organization,GO:0007040~lysosome organization,GO:0008…	GO:0005783~endoplasmic reticulum,GO:0005784~translocon complex,GO:0005789~endoplasmic reticulum membrane,GO:0005791~rough endoplasmic reticulum,GO:0012505~endomembrane system,GO:0030867~rough endoplasmic reticulum membrane,GO:0031090~organelle membrane,GO:0042175~nuclear envelope-endoplasmic reticulum network,GO:0044432~endoplasmic reticulum part,	GO:0008565~protein transporter activity,	IPR005609:Preprotein translocase Sec, Sec61-beta subunit,IPR016482:Preprotein translocase Sec, Sec61-beta subunit, eukarya,	PF03911:Sec61_beta,	0	0	10471706,10564656,10731132,11606538,11703947,12095613,12376620,12537572,15454543,15901661,15922834,17435226,19226464,8978055,	242.231	NM_024171	-0.283843	-0.0499049	-0.265518	-0.293005	0.737254							3	DRSC31250	0.141076	0.482052	1.16407	0.0045236	0.430368	0.119629						DRSC28915	-0.07181	DRSC07548	-0.638166
FBgn0030230	Rph	0		0	small GTPase, synaptic vessicle, endocytosis	pathway	RPH3A	rabphilin 3A homolog (mouse)	8			GO:0001505~regulation of neurotransmitter levels,GO:0003001~generation of a signal involved in cell-cell signaling,GO:0006836~neurotransmitter transport,GO:0006886~intracellular protein transport,GO:0006887~exocytosis,GO:0006897~endocytosis,GO:0007267~cell-cell signaling,GO:0007268~synaptic transmission,GO:0007269~neurotransmitter secretion,GO:0008104~protein localization,GO:0010324~membrane inva…	GO:0008021~synaptic vesicle,GO:0016023~cytoplasmic membrane-bounded vesicle,GO:0030135~coated vesicle,GO:0030136~clathrin-coated vesicle,GO:0031410~cytoplasmic vesicle,GO:0031982~vesicle,GO:0031988~membrane-bounded vesicle,GO:0044456~synapse part,GO:0045202~synapse,	GO:0005083~small GTPase regulator activity,GO:0008270~zinc ion binding,GO:0008565~protein transporter activity,GO:0017016~Ras GTPase binding,GO:0017137~Rab GTPase binding,GO:0019899~enzyme binding,GO:0030695~GTPase regulator activity,GO:0031267~small GTPase binding,GO:0043167~ion binding,GO:0043169~cation binding,GO:0046872~metal ion binding,GO:0046914~transition metal ion binding,GO:0051020~GTPa…	IPR000008:C2 calcium-dependent membrane targeting,IPR001565:Synaptotagmin,IPR003315:Rabphilin-3A effector, zinc-binding,IPR010911:Rab-binding domain,IPR017455:Zinc finger, FYVE-related,IPR018029:C2 membrane targeting protein,	PF00168:C2,PF02318:RPH3A_effector,	0	0	10731132,10798391,10908590,12537572,17452244,	0.206627	NM_011286	-0.1386	-0.728574	-1.47513	0.95784	0.200379							3	DRSC41056	-0.055524	0.602265	0.736086	0.0430893	0.382598	0.296776						DRSC23887	1.73034	DRSC17790	-0.179575
FBgn0030606	CG9053	8		Comparison of GPCR Induced vs. Small G-Protein Induced Signalling to the Nucleus | ER retention of the cleaved EGFR ligand Spitz | ERK Signalling Dynamics | Genes regulating lipid storage in Drosophila melanogaster | MAPK Signaling Pathway Screen | p53 | PVR modifier screen | RTK Specificity	transmembrane protein, orhtolog of transmembrane emp24 protein transport domain containing 5	receptor	TMED5	transmembrane emp24 protein transport domain containing 5	8			0	GO:0016021~integral to membrane,GO:0031224~intrinsic to membrane,	0	IPR000348:emp24/gp25L/p24,IPR009038:GOLD,IPR015717:ST2 receptor binding protein related,	PF01105:emp24/gp25L/p24 family/GOLD,PF01105:EMP24_GP25L,	0	0	10731132,12537568,12537572,12537573,12537574,12750330,14550535,15145531,16110336,17151602,17569856,17569867,	78.3035													3	DRSC41057	0.432087	0.0361279	0.481198	0.025134	0.660412	0.0797917						DRSC29575	1.15478	DRSC20141	-0.435617
FBgn0035240,FBgn0035239	CG33791, CG18170	0	1	0	oxoglutarate dehydrogenase, TCA cycle, mitochondrium	target, metabolism	OGDH,OGDHL	oxoglutarate (alpha-ketoglutarate) dehydrogenase (lipoamide) | oxoglutarate dehydrogenase-like	4	Gene:OGDH Term:Alpha-ketoglutarate dehydrogenase deficiency, 203740 (1)		GO:0005996~monosaccharide metabolic process,GO:0006006~glucose metabolic process,GO:0006007~glucose catabolic process,GO:0006084~acetyl-CoA metabolic process,GO:0006091~generation of precursor metabolites and energy,GO:0006096~glycolysis,GO:0006099~tricarboxylic acid cycle,GO:0006732~coenzyme metabolic process,GO:0009060~aerobic respiration,GO:0009109~coenzyme catabolic process,GO:0015980~energy …	GO:0005739~mitochondrion,GO:0005759~mitochondrial matrix,GO:0009353~mitochondrial oxoglutarate dehydrogenase complex,GO:0031974~membrane-enclosed lumen,GO:0031980~mitochondrial lumen,GO:0043233~organelle lumen,GO:0044429~mitochondrial part,GO:0045252~oxoglutarate dehydrogenase complex,GO:0070013~intracellular organelle lumen,	GO:0004591~oxoglutarate dehydrogenase (succinyl-transferring) activity,GO:0016624~oxidoreductase activity, acting on the aldehyde or oxo group of donors, disulfide as acceptor,GO:0019842~vitamin binding,GO:0030976~thiamin pyrophosphate binding,GO:0048037~cofactor binding,GO:0050662~coenzyme binding,	IPR001017:Dehydrogenase, E1 component,IPR005475:Transketolase, central region,IPR011603:2-oxoglutarate dehydrogenase, E1 component,	PF00676:Dehydrogenase E1 component,PF00676:E1_dh,PF02779:Transketolase, pyrimidine binding domain,PF02779:Transket_pyr,	dme00020:Citrate cycle (TCA cycle),dme00310:Lysine degradation,dme00380:Tryptophan metabolism,	P00051:TCA cycle,	10731132,12537568,12537572,12537573,12537574,16110336,17569856,17569867,	0.076603													3	DRSC08523	0.47472	0.15046	1.30341	0.012122	0.105858	0.892013						DRSC24614	0.287291	DRSC08387	0.100949
FBgn0032253	CG5322	0		0	alpha-mannosidase, lysosome	target, autophagy	MAN2B1	mannosidase, alpha, class 2B, member 1	6	Gene:MAN2B1 Term:Mannosidosis, alpha-, types I and II, 248500 (3)		GO:0005996~monosaccharide metabolic process,GO:0006013~mannose metabolic process,GO:0019318~hexose metabolic process,	GO:0000323~lytic vacuole,GO:0005764~lysosome,GO:0005773~vacuole,	GO:0004559~alpha-mannosidase activity,GO:0008270~zinc ion binding,GO:0015923~mannosidase activity,GO:0030246~carbohydrate binding,GO:0043167~ion binding,GO:0043169~cation binding,GO:0046872~metal ion binding,GO:0046914~transition metal ion binding,	IPR000602:Glycoside hydrolase, family 38, core,IPR011682:Glycosyl hydrolases 38, C-terminal,IPR013780:Glycosyl hydrolase, family 13, all-beta,IPR015341:Glycoside hydrolase, family 38, central region,	PF01074:Glyco_hydro_38,PF07748:Glyco_hydro_38C,PF09261:Alpha-mann_mid,	dme00511:Other glycan degradation,dme04142:Lysosome,	0	10731132,12537572,	0.240266													3	DRSC41065	-0.0729546	0.567272	0.523874	0.0495892	-0.221747	0.51712						DRSC24754	2.45047	DRSC02838	-0.155306
FBgn0053558	mim	0		0	cytoskeletal adaptor protein, MIM domain containing	target, cytoskeleton	MTSS1L	metastasis suppressor 1-like	6			GO:0007010~cytoskeleton organization,GO:0007015~actin filament organization,GO:0030029~actin filament-based process,GO:0030030~cell projection organization,GO:0030031~cell projection assembly,GO:0030035~microspike assembly,GO:0030036~actin cytoskeleton organization,GO:0046847~filopodium assembly,	0	GO:0003779~actin binding,GO:0008092~cytoskeletal protein binding,GO:0008093~cytoskeletal adaptor activity,GO:0017124~SH3 domain binding,GO:0019904~protein domain specific binding,GO:0060090~molecular adaptor activity,	IPR013606:IRSp53/MIM homology domain (IMD),	PF08397:IMD,PF08397:IRSp53/MIM homology domain,	0	0	10731132,12537568,12537572,12537573,12537574,14602076,16110336,16129837,17194782,17569856,17569867,18327897,9275195,	32.3955													3	DRSC31828	0.106568	0.609254	1.23561	0.0199492	0.794495	0.146528						DRSC27684	0.488471	DRSC23045	-1.64655
FBgn0043001	Chrac-16	0	0	0	DNA damage, histone like transcription factor	target, cell cycle	CHRAC1	chromatin accessibility complex 1	7			GO:0034984~cellular response to DNA damage stimulus,	GO:0008623~chromatin accessibility complex,GO:0016585~chromatin remodeling complex,	GO:0003677~DNA binding,GO:0043565~sequence-specific DNA binding,GO:0046982~protein heterodimerization activity,GO:0046983~protein dimerization activity,	IPR003958:Transcription factor CBF/NF-Y/archaeal histone,IPR009072:Histone-fold,	PF00808:CBFD_NFYB_HMF,PF00808:Histone-like transcription factor,	0	0	10731132,10856248,11447119,12242108,12464180,12537568,12537572,12537573,12537574,14605208,16110336,16260604,16547175,17569856,17569867,	10.0177													3	DRSC23575	0.0521385	0.914578	0.690009	0.0489242	0.00661436	0.98531						DRSC23575	-1.77538	DRSC20343	1.13974
FBgn0036995	CG5195	3		Comparison of GPCR Induced vs. Small G-Protein Induced Signalling to the Nucleus | ERK Signalling Dynamics | Nuclear targeting factor of Mad	DNA-directed DNA polymerase	target, cell cycle	NTRK2,GPR124,LRRC15	neurotrophic tyrosine kinase, receptor, type 2 | G protein-coupled receptor 124 | leucine rich repeat containing 15	1	Gene:NTRK2 Term:Obesity, hyperphagia, and developmental delay (3) | Gene:NTRK2 Term:46XY sex reversal 8, 614279 (3) | Gene:NTRK2 Term:Obesity, hyperphagia, and developmental delay, 613886 (3)		0	0	GO:0003887~DNA-directed DNA polymerase activity,GO:0016779~nucleotidyltransferase activity,GO:0034061~DNA polymerase activity,	IPR000483:Cysteine-rich flanking region, C-terminal,IPR001611:Leucine-rich repeat,IPR003591:Leucine-rich repeat, typical subtype,IPR017964:DNA-directed DNA polymerase, family B, conserved site,	PF00560:LRR_1,PF01463:LRRCT,	0	0	10731132,12537568,12537572,12537573,12537574,15137945,16110336,17569856,17569867,	0.0325425													3	DRSC40932	0.750894	0.0368325	0.89672	0.0218934	0.0416057	0.888913						DRSC11418	0.063147	DRSC26412	0.485153
FBgn0002719	Men	3		CRACM1 Is a Plasma Membrane Protein Essential for Store-Operated Ca2+ Entry | MAPK Signaling Pathway Screen | Nuclear targeting factor of Mad	malic enzyme 3, NADP(+)-dependent, mitochondrial, interacts with Ci	target, metabolism	ME1	malic enzyme 1, NADP(+)-dependent, cytosolic	7			GO:0006108~malate metabolic process,GO:0043648~dicarboxylic acid metabolic process,GO:0055114~oxidation reduction,	0	GO:0000166~nucleotide binding,GO:0004470~malic enzyme activity,GO:0004473~malate dehydrogenase (oxaloacetate-decarboxylating) (NADP+) activity,GO:0016615~malate dehydrogenase activity,GO:0043167~ion binding,GO:0043169~cation binding,GO:0046872~metal ion binding,GO:0048037~cofactor binding,GO:0050662~coenzyme binding,GO:0051287~NAD or NADH binding,	IPR001891:Malic oxidoreductase,IPR012301:Malic enzyme, N-terminal,IPR012302:Malic enzyme, NAD-binding,IPR015884:Malic enzyme, conserved site,IPR016040:NAD(P)-binding domain,	PF00390:malic,PF03949:Malic_M,	dme00620:Pyruvate metabolism,	P02772:Pyruvate metabolism,	10731132,10767577,10832056,109448,11832248,11862451,120193,12196399,12398416,12424525,12537572,12586708,12626737,12865422,1348124,14550529,14630943,1465018,14680800,15094375,15238523,15238527,15514064,15737936,1582561,16118195,16143603,17194782,2121604,418703,6406296,6794560,7575391,7692291,7705634,8417992,8816490,8865667,9286676,9675555,9881451,	75.0383													3	DRSC35846	0.000211716	0.859621	1.02218	0.0225257	0.370583	0.342184						DRSC12924	-0.513512	DRSC16738	-2.67666
FBgn0027873	Cpsf100	4		A genome-wide Drosophila RNAi screen for the mitochondrial calcium uniporter | Identification of Proteins Required for Histone mRNA Biosynthesis | MAPK Signaling Pathway Screen | Modifiers of Intracellular aggregates derived from mis-folded proteins	nuclear poly A biding, cleavage and polyadenylation specific factor 2, 100kDa	target, mRNA stability	CPSF2	cleavage and polyadenylation specific factor 2, 100kDa	9		Gene:CPSF2 Term:Height | Gene:CPSF2 Term:Dialysis-related mortality	GO:0006378~mRNA polyadenylation,GO:0006379~mRNA cleavage,GO:0006396~RNA processing,GO:0006397~mRNA processing,GO:0006398~histone mRNA 3'-end processing,GO:0008334~histone mRNA metabolic process,GO:0016071~mRNA metabolic process,GO:0031123~RNA 3'-end processing,GO:0031124~mRNA 3'-end processing,GO:0043631~RNA polyadenylation,	GO:0005654~nucleoplasm,GO:0005847~mRNA cleavage and polyadenylation specificity factor complex,GO:0005849~mRNA cleavage factor complex,GO:0031974~membrane-enclosed lumen,GO:0031981~nuclear lumen,GO:0043233~organelle lumen,GO:0044451~nucleoplasm part,GO:0070013~intracellular organelle lumen,	GO:0003723~RNA binding,GO:0003729~mRNA binding,GO:0003730~mRNA 3'-UTR binding,	IPR001279:Beta-lactamase-like,IPR011108:RNA-metabolising metallo-beta-lactamase,	PF00753:Lactamase_B,PF00753:Metallo-beta-lactamase superfamily,PF07521:RMMBL,PF07521:RNA-metabolising metallo-beta-lactamase,	0	0	10731132,10731138,10908584,12537568,12537572,12537573,12537574,15575970,16110336,17569856,17569867,18327897,	13.5688	NM_016856	0.08882	-0.288769	0.0359054	0	0.761285	1.62704	1.99376	-0.0331949	-0.553908	-0.53014	-0.183899	4	DRSC34503	0.499569	0.0191768	1.63305	0.00345209	0.465687	0.0146177						DRSC28396	1.53142	DRSC14146	-0.119375
FBgn0031030	Tao	10		A genome-wide Drosophila RNAi screen for the mitochondrial calcium uniporter | Comparison of GPCR Induced vs. Small G-Protein Induced Signalling to the Nucleus | CRACM1 Is a Plasma Membrane Protein Essential for Store-Operated Ca2+ Entry | ERK Signalling Dynamics | FRET-based single-cell RNAi screen for regulators of JNK signalling | General Secretion Screen | Genes regulating lipid storage in Dr…	tao-1 serine/threonine kinase	pathway	TAOK3,TAOK1	TAO kinase 3 | TAO kinase 1	7		Gene:TAOK1 Term:Mean platelet volume	GO:0006468~protein amino acid phosphorylation,GO:0006793~phosphorus metabolic process,GO:0006796~phosphate metabolic process,GO:0006915~apoptosis,GO:0008219~cell death,GO:0012501~programmed cell death,GO:0016265~death,GO:0016310~phosphorylation,	0	GO:0000166~nucleotide binding,GO:0001882~nucleoside binding,GO:0001883~purine nucleoside binding,GO:0004672~protein kinase activity,GO:0004674~protein serine/threonine kinase activity,GO:0005524~ATP binding,GO:0017076~purine nucleotide binding,GO:0030554~adenyl nucleotide binding,GO:0032553~ribonucleotide binding,GO:0032555~purine ribonucleotide binding,GO:0032559~adenyl ribonucleotide binding,	IPR000719:Protein kinase, core,IPR002290:Serine/threonine protein kinase,IPR017441:Protein kinase, ATP binding site,IPR017442:Serine/threonine protein kinase-related,	PF00069:Pkinase,	0	0	10731132,10908587,11316611,12091301,12537568,12537572,12537573,12537574,12877999,14605208,14668378,15834142,16110336,16547175,17449640,17569856,17569867,	95.1177													4	DRSC34596	0.438556	0.000431793	1.21389	0.0109608	0.833174	0.0129722						DRSC28431	1.2573	DRSC19574	0.910766
FBgn0260458,FBgn0044419	PGRP-LD, Pmi	0		0	transmembrane protein	receptor	TMEM11	transmembrane protein 11	7			GO:0000270~peptidoglycan metabolic process,GO:0000272~polysaccharide catabolic process,GO:0005976~polysaccharide metabolic process,GO:0006022~aminoglycan metabolic process,GO:0006026~aminoglycan catabolic process,GO:0006027~glycosaminoglycan catabolic process,GO:0006952~defense response,GO:0006955~immune response,GO:0009057~macromolecule catabolic process,GO:0009253~peptidoglycan catabolic proces…	GO:0005886~plasma membrane,GO:0005887~integral to plasma membrane,GO:0016021~integral to membrane,GO:0031224~intrinsic to membrane,GO:0031226~intrinsic to plasma membrane,GO:0044459~plasma membrane part,	GO:0001871~pattern binding,GO:0005501~retinoid binding,GO:0005539~glycosaminoglycan binding,GO:0008289~lipid binding,GO:0008745~N-acetylmuramoyl-L-alanine amidase activity,GO:0016811~hydrolase activity, acting on carbon-nitrogen (but not peptide) bonds, in linear amides,GO:0016918~retinal binding,GO:0019840~isoprenoid binding,GO:0019842~vitamin binding,GO:0030246~carbohydrate binding,GO:0030247~p…	IPR001071:Cellular retinaldehyde binding/alpha-tocopherol transport,IPR001251:Cellular retinaldehyde-binding/triple function, C-terminal,IPR002502:N-acetylmuramoyl-L-alanine amidase, family 2,IPR006619:Peptidoglycan recognition protein, metazoa/bacteria,IPR008273:Cellular retinaldehyde-binding/triple function, N-terminal,IPR015510:Peptidoglycan recognition protein,	PF00650:CRAL_TRIO,PF01510:Amidase_2,PF03765:CRAL_TRIO_N,	0	0	10731132,11106397,11529271,11912489,12537568,12537569,12537572,12537573,12537574,15199956,16110336,17569856,17569867,17588928,18327897,	7.48497													4	DRSC41083	0.377083	0.0487534	1.01864	0.0311389	0.996639	0.034568						DRSC10512	-2.32483	DRSC09743	-0.00529
																																		DRK-4			-5.24436	4.1613e-22	-2.18599	5.05886e-18	DRK-5	-8.82717	6.11517e-19	-4.33972	3.32708e-14	Ras	-1.5177
																																		Lac-Z-4			-0.0171827	1	-0.000232383	1	LacZ-5	-0.136073	1	0.0663577	1	MEK	-1.24214
																																		UO126-4			-7.53044	6.35962e-24	-6.85779	1.56663e-26	UO126-5	-9.86665	3.5301e-11	-10.6732	1.30957e-09	UO126	-2.51528
																																									TAO-1-5	1.08252	0.00598915	1.17068	0.0139682	Rho1	1.68323
																																		empty-4			0.113648	0.454692	-0.0414183	0.748258	empty-5	-0.562969	3.86579e-05			Thread	-0.806498
																																		DRK-3			-3.98289	3.22737e-26	-1.86637	7.1015e-19
																																		Lac-Z-3			0.0180065	1	0.00544218	1
																																		empty-3			0.0682848	0.291725	-0.0290891	0.755833
																																		UO126-3			-3.92914	1.78054e-23	-4.33544	5.16108e-29
																																		DRK-2	-1.072	0.000434805	-2.86766	4.77167e-37	-2.03251	1.77095e-17
																																		GFP-2	0.0770159	0.0412852	0.0834106	0.33098	-0.086194	0.739361
																																		LAC-Z-2	-0.348627	1	-0.0463186	1	-0.0366502	1
																																		RHO1-2	0.309603	0.00193398	-0.0214502	0.847019	-0.139605	0.546084
																																		UO126-2	-0.700184	0.17551	-3.26647	1.1839e-33	-3.98965	8.29646e-18
																																		DRK-1	-0.883804	4.15264e-14
																																		UO126-1	-0.483589	0.000128755
																																		RHO1-1	0.569205	0.000317689
																																		LacZ-1	-0.00366034	1
																																		GFP-1	0.333601	0.0333262
[truncated: 75 more columns]
